# Supplementary material for: Integrated analysis identifies the IL6/JAK/STAT signaling pathway and the estrogen response pathway associated with the pathogenesis of intracranial aneurysms
Source: Front Immunol. 2022 Nov 14;13:1046765. doi: 10.3389/fimmu.2022.1046765 (PMC9702531; doi:10.3389/fimmu.2022.1046765)
Supplement: Supplementary file 3 [file DataSheet_1.xlsx]

## Sheet: Supplementary DATA sheet 1 STAT
gene	immune_cells	Correlation	p.value
STAT2	aDC	0.215869	0.106799
STAT2	Adipocytes	0.171031	0.203358
STAT2	Astrocytes	0.15971	0.235342
STAT2	B.cells	-0.0555552	0.68147
STAT2	Basophils	-0.140078	0.298681
STAT2	CD4..memory.T.cells	0.0964861	0.475237
STAT2	CD4..naive.T.cells	0.20018	0.135437
STAT2	CD4..T.cells	0.131116	0.330962
STAT2	CD4..Tcm	-0.264859	0.0464748
STAT2	CD4..Tem	0.102688	0.447188
STAT2	CD8..naive.T.cells	0.0491658	0.716463
STAT2	CD8..T.cells	0.159038	0.237346
STAT2	CD8..Tcm	0.0930853	0.491008
STAT2	CD8..Tem	0.137891	0.30636
STAT2	cDC	0.248499	0.0623335
STAT2	Chondrocytes	0.191972	0.152547
STAT2	Class.switched.memory.B.cells	-0.16058	0.232769
STAT2	CLP	0.0102338	0.939774
STAT2	CMP	0.170869	0.203792
STAT2	DC	0.164517	0.221362
STAT2	Endothelial.cells	-0.317361	0.016151
STAT2	Eosinophils	-0.264049	0.0471738
STAT2	Epithelial.cells	0.202758	0.130371
STAT2	Erythrocytes	0.0418496	0.757251
STAT2	Fibroblasts	0.431998	0.000792055
STAT2	GMP	0.10021	0.458285
STAT2	Hepatocytes	-0.126006	0.350316
STAT2	HSC	-0.256356	0.0542463
STAT2	iDC	-0.0323594	0.811138
STAT2	Keratinocytes	0.224433	0.0932729
STAT2	ly.Endothelial.cells	-0.330255	0.0121086
STAT2	Macrophages	0.074107	0.583792
STAT2	Macrophages.M1	0.0993453	0.46219
STAT2	Macrophages.M2	0.0974515	0.47081
STAT2	Mast.cells	0.186539	0.164722
STAT2	Megakaryocytes	0.0340635	0.80139
STAT2	Melanocytes	0.127268	0.34547
STAT2	Memory.B.cells	-0.21848	0.102524
STAT2	MEP	-0.0885083	0.512657
STAT2	Mesangial.cells	0.0752084	0.578197
STAT2	Monocytes	-0.0503072	0.710167
STAT2	MPP	0.0623404	0.645027
STAT2	MSC	0.333272	0.0112999
STAT2	mv.Endothelial.cells	-0.311487	0.0183448
STAT2	Myocytes	-0.0888937	0.510816
STAT2	naive.B.cells	0.11847	0.380102
STAT2	Neurons	-0.300187	0.0232832
STAT2	Neutrophils	-0.222283	0.0965361
STAT2	NK.cells	-0.12326	0.360998
STAT2	NKT	-0.162889	0.22603
STAT2	Osteoblast	-0.310047	0.0189199
STAT2	pDC	-0.0552643	0.68305
STAT2	Pericytes	0.334419	0.011005
STAT2	Plasma.cells	0.194984	0.146092
STAT2	Platelets	0.0516406	0.702836
STAT2	Preadipocytes	-0.032077	0.812757
STAT2	pro.B.cells	0.0660327	0.625533
STAT2	Sebocytes	0.0693675	0.608141
STAT2	Skeletal.muscle	0.249941	0.0607803
STAT2	Smooth.muscle	0.218721	0.102136
STAT2	Tgd.cells	-0.065632	0.627636
STAT2	Th1.cells	-0.197766	0.140312
STAT2	Th2.cells	0.484843	0.000132336
STAT2	Tregs	0.185319	0.167549
