# Supplementary material for: Integrated analysis identifies the IL6/JAK/STAT signaling pathway and the estrogen response pathway associated with the pathogenesis of intracranial aneurysms
Source: Front Immunol. 2022 Nov 14;13:1046765. doi: 10.3389/fimmu.2022.1046765 (PMC9702531; doi:10.3389/fimmu.2022.1046765)
Supplement: Supplementary file 4 [file DataSheet_2.xlsx]

## Sheet: Supplementary Data Sheet 2-Hub_
SERPINE1
RUNX1
TNFRSF10B
SLC7A6
SIRT5
ATP1A1
ILF3-DT
ATPAF1
TGIF1
PMM2
ZNF33B
SELENOS
FAM217B
SLC30A7
PTP4A1
TES
FRMD8
BCL10
FKBP11
TMEM165
SLC35A2
CLCF1
B4GALT1
C3orf52
MEDAG
MIR4435-2HG
ITPRIP
TNFRSF10D
CSGALNACT2
SLC39A14
FTSJ1
IL6
GCSAM
XBP1
RCCD1
ELK3
ZNF740
SURF4
ARHGAP33
SUSD6
COA5
PABPC4
ADAMTS4
PATZ1
GNL3
UGCG
TNFAIP3
CYP27B1
RIPK2
TAF13
SEC24A
OGG1
ZNF444
PTPN1
IL1R1
BIRC2
MCL1
LINC02724
CD55
VPS52
UGDH
DERL1
UAP1
OSER1-DT
BZW1
FOSL1
ABL2
ASB8
ANKLE2
EIF2AK3
PUM3
CHIC2
RP2
METTL1
LRRC59
SEC61A1
