# Supplementary material for: Integrated analysis identifies the IL6/JAK/STAT signaling pathway and the estrogen response pathway associated with the pathogenesis of intracranial aneurysms
Source: Front Immunol. 2022 Nov 14;13:1046765. doi: 10.3389/fimmu.2022.1046765 (PMC9702531; doi:10.3389/fimmu.2022.1046765)
Supplement: Supplementary file 5 [file DataSheet_3.xlsx]

## Sheet: Supplementary Data Sheet 3-Hub_
ABCC1
KCNN4
TBC1D2
ELF4
RGS1
ALDH6A1
SLC51B
MCCC1
NPTXR
HADH
RALGPS1
ANGPT4
KCNB1
TERF1
LGI1
PVT1
NET1
AK9
STK17B
RGS2
DLG2
NIBAN2
EMILIN2
SLC20A1
LDHA
PDZRN4
ANXA2
ARL4C
SMARCA2
PRODH
CAMK2G
ARPC2
ACACB
AKAP1
HMGN3
RFXAP
TTC7A
FREM1
LGMN
RGS6
PDIA3
KCNIP3
CEP68
LINC02762
MAMSTR
LACTB
NR3C2
NDRG2
PLOD3
GALNT2
GSTM4
SLC6A1
SLC25A23
GALNT16
HSP90B1
ZNF217
SOBP
SNX15
CHST11
TIMP1
AIF1L
PTCH1
LRRC75B
S100A11
TTC28-AS1
MMP19
MANF
SLC16A3
ANXA1
EMP3
MFSD12
CALM1
MAGI2
DRD1
PTBP3
ARHGAP18
PLIN3
PRKN
RCC1
ITIH4
TSC2
TMED9
DNAJC18
IGSF8
PDIA4
GLRX
GABBR1
PFKM
TSPOAP1
LIFR-AS1
CBFB
NRIP2
PRDM1
SELENBP1
L3MBTL1
H2AZ2
SCAPER
RPAIN
LINC01184
PEBP1
SMARCC2
PDZD4
PDK2
ANKRD46
SRPK3
DNAJB11
EDEM1
CCDC121
PYGM
TSPAN8
ALDH5A1
KBTBD12
ACADSB
SUOX
ABCA3
STT3B
MAP3K2
HRC
RASL12
MASP2
USP30
TLCD4
COQ7
GPD1L
DUSP10
JAK3
RAD51-AS1
SND1
TXNDC11
MYO9B
TAGLN2
CRACR2A
NRBF2
RBSN
PGAP6
IRF4
NOP10
MTERF4
ANPEP
KCNQ4
ZNF76
ZFYVE21
YPEL1
ERGIC1
CABP1
MOAP1
AKT2
TAB1
MTSS2
NANS
GGTA1
CLIC1
CDS2
HSPA5
SLC25A21-AS1
CYTOR
SGSM1
NUDT19
RYR2
SNHG16
ASCC2
SLC6A16
IVNS1ABP
FAHD2B
ATP11B
SRM
ACTR3
CEP170
ZCCHC18
RPRD2
IL1RAP
