# Supplementary material for: Integrated analysis identifies the IL6/JAK/STAT signaling pathway and the estrogen response pathway associated with the pathogenesis of intracranial aneurysms
Source: Front Immunol. 2022 Nov 14;13:1046765. doi: 10.3389/fimmu.2022.1046765 (PMC9702531; doi:10.3389/fimmu.2022.1046765)
Supplement: Supplementary file 6 [file DataSheet_4.xlsx]

## Sheet: DSigDB_STAT2_table
Term	P-value	Adjusted P-value	Old P-value	Old Adjusted P-value	Odds Ratio	Combined Score	Genes
suloctidil HL60 UP	3.86e-51	4.86e-48	0	0	100.55	11672	RTP4;SP100;UBA7;TRANK1;IFI6;IFIT1;IFI44L;IFIT3;IFIT2;TYMP;APOL6;DHX58;TNFSF10;CASP1;GBP2;GBP1;TRIM22;CCR1;RSAD2;SP110;DDX58;STAT1;MX2;PHF11;MX1;TAP1;IFI44;OAS1;THEMIS2;OAS2;IRF1;IRF7;C19ORF66;XAF1;IRF9
prenylamine HL60 UP	4.8e-30	3.03e-27	0	0	193.886	13088.8	STAT1;SP110;DDX58;MX2;MX1;IFI6;IFI44;IFIT1;IFI44L;IFIT3;IFIT2;OAS1;TNFSF10;IRF7;XAF1;TRIM22;IRF9
3'-Azido-3'-deoxythymidine CTD 00007047	9.58e-27	4.03e-24	0	0	23.1515	1387	SAMD9L;FGL2;IFI6;DDX60L;IFIT1;IFI44L;IFIT2;TYMP;RNF213;EPSTI1;TNFSF10;LGALS9;CCR5;GBP1;TRIM22;GBP4;RSAD2;DTX3L;STAT1;MX2;MX1;PARP9;LILRB4;OAS1;OAS2;IRF2;IRF7;C19ORF66;SIGLEC1
terfenadine HL60 UP	5.42e-24	1.71e-21	0	0	85.9567	4604.81	SP110;DDX58;STAT1;MX2;MX1;IFI6;IFI44;IFIT1;IFIT3;IFIT2;OAS1;IRF7;GBP2;XAF1;TRIM22;IRF9
acetohexamide PC3 UP	1.59e-22	4.01e-20	0	0	246.558	12375.3	RSAD2;OAS1;STAT1;SP110;OAS2;MX2;MX1;IFI6;IFI44;IFIT1;IFI44L;IRF9
etoposide HL60 UP	4.38e-13	9.2e-11	0	0	22.0413	627.204	DDX58;STAT1;MX2;MX1;IFI6;IFI44;IFIT1;OAS1;CASP1;IRF7;GBP2;TRIM22;IRF9
prochlorperazine MCF7 UP	1.18e-11	2.12e-09	0	0	40.0671	1008.35	OAS1;SP110;DDX58;STAT1;IRF7;IFI6;C19ORF66;IFIT1;IRF9
Tamibarotene CTD 00002527	3.61e-11	5.69e-09	0	0	8.40969	202.198	CCR1;CD74;CIITA;UBA7;STAT1;MX2;TAP1;LSP1;IFIT3;FGR;OAS1;THEMIS2;OAS2;IRF1;TNFSF10;IRF7;TNFRSF14;LGALS9;IRF9
Demecolcine CTD 00005762	4.3e-11	6.01e-09	0	0	6.66983	159.215	SAMD9L;SP100;APOBEC3G;MVP;PHF11;TAP1;IFI44;CSF2RB;CFLAR;IFIT1;IFI44L;IFIT3;IFIT2;ZNFX1;IRF1;EPSTI1;TNFSF10;CASP1;GBP2;GBP1;TRIM22;IRF9;GBP4
chlorophyllin CTD 00000324	1.17e-10	1.47e-08	0	0	65.0486	1487.63	OAS1;STAT1;OAS2;MX1;IFI6;IFIT1;IFIT3
acetaminophen CTD 00005295	9.32e-10	1.07e-07	0	0	3.57147	74.2644	RTP4;SP100;MVP;IFI6;NLRC5;DDX60L;IFIT1;IFIT3;CTSS;IFIT2;TYMP;IKBKB;RNF213;APOL6;TNFSF10;CASP1;STAT6;SUSD6;APOL1;GBP2;TRIM22;APOL3;GBP4;APOL2;CCR1;RSAD2;DTX3L;SP110;DDX58;STAT1;PHF11;MX1;TAP1;IFI44;BTN3A3;CFLAR;PARP14;PARP9;TLR1;NAGK;OAS1;TEP1;IRF2;IRF7;C19ORF66;TRIM38;XAF1;IRF9
emetine HL60 UP	1.02e-09	1.07e-07	0	0	6.12291	126.755	CCR1;CSF1R;DDX58;MX2;CSF2RB;IL16;TAPBPL;CFLAR;LILRB2;TLR1;PIK3IP1;THEMIS2;IRF1;IRF2;TNFSF10;CASP1;SUSD6;TRIM38;SLC15A3;GBP2;TRIM22
vincristine CTD 00006988	1.49e-09	1.44e-07	0	0	5.10383	103.745	SP100;MVP;IFI44L;IFIT2;TYMP;RNF213;EPSTI1;TNFSF10;CASP1;GBP2;GBP1;TRIM22;STAT1;PHF11;TAP1;IFI44;LILRB1;CFLAR;PARP9;LILRB4;FGR;ZNFX1;THEMIS2;IRF1;FCGR2C
clioquinol PC3 UP	4.57e-09	4.11e-07	0	0	35.5878	683.449	OAS1;MX1;IFI44;IFIT1;IFIT3;IRF9;IFIT2
(-)-Epigallocatechin gallate CTD 00002033	4.95e-09	4.15e-07	0	0	4.02735	77.0221	SAMD9L;SP100;SELPLG;UBA7;MVP;TRANK1;CSF2RB;IFIT1;IFIT3;IKBKB;RNF213;EPSTI1;TNFSF10;CASP1;STAT6;GBP2;GBP1;TRIM22;GBP4;APOL2;BTN3A1;DDX58;STAT1;MX2;PHF11;MX1;BTN3A3;CFLAR;PARP9;NAGK;OAS1;IRF2
benfluorex MCF7 UP	5.81e-09	4.57e-07	0	0	55.1628	1046.1	OAS1;DDX58;IRF1;IFIT1;IRF9;IFIT2
propofol MCF7 UP	9.22e-09	6.46e-07	0	0	31.7939	588.231	OAS1;DDX58;IRF1;IFI6;IFIT1;IRF9;IFIT2
testosterone enanthate CTD 00000155	8.84e-09	6.46e-07	0	0	7.1412	132.426	CCR1;RSAD2;SP110;STAT1;MX2;MX1;IFI6;IFI44L;IFIT3;CTSS;OAS2;TNFSF10;TRIM38;GBP2;GBP1;IRF9
tretinoin HL60 UP	3.41e-08	2.26e-06	0	0	10.5701	181.729	CCR1;FGR;SP100;NAGK;THEMIS2;IRF1;MX2;LSP1;LILRB2;TRIM38;TNFRSF1B
ETHYL METHANESULFONATE CTD 00005938	4.42e-08	2.79e-06	0	0	3.63134	61.4921	RTP4;MVP;IFI44L;IFIT3;IFIT2;EPSTI1;TNFSF10;CASP1;TNFRSF14;CCR5;APOL1;GBP1;TRIM22;APOBEC3G;DTX3L;STAT1;PHF11;TAP1;LILRB1;CFLAR;PARP14;PARP9;PARP10;NAGK;ZNFX1;TEP1;OAS2;IRF1;IRF7;TRIM38;XAF1;IRF9
Arsenenous acid CTD 00000922	6.34e-08	3.8e-06	0	0	4.41888	73.2391	CSF1R;CD74;RSAD2;BTN3A1;STAT1;MX2;MX1;IFI6;IFI44;CFLAR;IFIT1;TNFRSF1B;IFI44L;CTSS;TAPBP;IKBKB;CD4;OAS2;TNFSF10;XAF1;GBP2;TRIM22;APOL3
POTASSIUM CHROMATE CTD 00001284	1.06e-07	6.08e-06	0	0	3.75177	60.2473	SAMD9L;SP100;SELPLG;UBA7;TRANK1;IFIT1;IFIT3;IKBKB;RNF213;EPSTI1;TNFSF10;CASP1;GBP2;TRIM22;GBP4;APOL2;BTN3A1;DDX58;STAT1;MX2;PHF11;MX1;BTN3A3;CFLAR;PARP9;NAGK;OAS1;IRF2
pergolide HL60 UP	4.61e-07	2.52e-05	0	0	8.04767	117.421	CCR1;FGR;SP100;THEMIS2;MX2;FGL2;CASP1;CFLAR;TRIM38;TNFRSF1B;GBP2
thioridazine HL60 UP	8.74e-07	4.59e-05	0	0	21.4652	299.451	MX1;IFIT1;GBP2;IFIT3;IRF9;IFIT2
NICKEL SULFATE CTD 00001417	1.05e-06	5.28e-05	0	0	5.60151	77.1312	CCR1;STAT1;FGL2;CSF2RB;CFLAR;IFIT1;TNFRSF1B;IFIT2;TYMP;IRF1;TNFSF10;SLAMF8;TRIM38;TRIM22
cephaeline HL60 UP	1.24e-06	6.03e-05	0	0	4.85676	66.0363	CCR1;MX2;IL16;TAPBPL;CFLAR;TNFRSF1B;TLR1;THEMIS2;IRF1;IRF2;TNFSF10;CASP1;SUSD6;TRIM38;GBP2;FCGR2C
Tetradioxin CTD 00006848	2.04e-06	9.51e-05	0	0	2.77255	36.3299	SP100;MVP;FGL2;IFI6;NLRC5;IFIT1;IFI44L;IFIT3;CTSS;RNF213;TNFSF10;CASP1;CAPN3;TNFRSF14;STAT6;APOL1;GBP2;GBP1;GBP4;GBP5;RSAD2;APOBEC3G;SP110;DDX58;STAT1;MX1;IFI44;LILRB1;PARP14;PARP9;TNFRSF1B;TLR1;NAGK;OAS1;TEP1;OAS2;IRF1;IRF7;IRF9
Retinoic acid CTD 00006918	2.34e-06	0.000105	0	0	2.69388	34.9311	CSF1R;SAMD9L;CIITA;SELPLG;UBA7;IFI6;LSP1;IFIT1;IFIT3;IFIT2;FGD2;IKBKB;FCGR3A;RNF213;TNFSF10;CASP1;ITGAX;TNFRSF14;STAT6;LGALS9;GBP2;TRIM22;CCR1;SP110;DDX58;STAT1;MX2;PHF11;TAP1;IFI44;CFLAR;FGR;CD4;OAS1;PIK3IP1;THEMIS2;OAS2;IRF1;IRF7;TRIM38;XAF1;IRF9
isotretinoin HL60 UP	5.45e-06	0.000237	0	0	11.536	139.825	CCR1;FGR;NAGK;IRF1;LSP1;TRIM38;LILRB4
suloctidil PC3 UP	6.09e-06	0.000248	0	0	22.2318	266.964	OAS1;DDX58;IFIT1;IFIT3;IFIT2
azacyclonol PC3 UP	5.96e-06	0.000248	0	0	15.0578	181.163	DDX58;IFI44;IFIT1;IFIT3;IRF9;IFIT2
benzo[a]pyrene CTD 00005488	6.51e-06	0.000256	0	0	2.56439	30.623	MVP;IFI6;NLRC5;DDX60L;LSP1;IFIT1;IFIT3;RNF213;TNFSF10;SLAMF8;ITGAX;TNFRSF14;SUSD6;SLC15A3;CCR5;APOL1;GBP2;TRIM22;RSAD2;BTN3A1;SP110;STAT1;MX2;MX1;TAP1;LILRB1;PARP14;PARP9;MPEG1;CD4;NAGK;ZNFX1;OAS1;PIK3IP1;TEP1;OAS2;IRF1;IRF7;TRIM38;ALPK1;XAF1;IRF9
mefloquine HL60 UP	1.27e-05	0.000485	0	0	33.125	373.465	STAT1;MX1;IFIT1;TRIM22
vigabatrin HL60 UP	1.67e-05	0.000618	0	0	30.6682	337.376	MX2;MX1;TNFSF10;CFLAR
cicloheximide HL60 UP	3.09e-05	0.001112	0	0	5.06533	52.604	CCR1;SP100;OAS1;IRF2;TNFSF10;CASP1;TAP1;LILRB2;TRIM38;GBP2;TRIM22
vanoxerine PC3 UP	4.2e-05	0.00146903	0	0	14.4942	146.079	RSAD2;IFI44;IFIT1;IFIT3;IFIT2
8-azaguanine HL60 UP	5.64e-05	0.00192219	0	0	5.17863	50.6586	DDX58;MX2;IRF7;SUSD6;CFLAR;TRIM38;IFIT1;GBP2;IRF9;IFIT2
Gadodiamide hydrate CTD 00002623	6.25e-05	0.00207268	0	0	21.219	205.404	RSAD2;IFIT1;IFI44L;IFIT3
Decitabine CTD 00000750	6.52e-05	0.00210587	0	0	2.87477	27.7079	CSF1R;CIITA;SP110;STAT1;PHF11;MX1;IFI6;TAP1;CSF2RB;CFLAR;TNFRSF1B;FCGR3A;CD4;OAS2;IRF1;TNFSF10;ITGAX;IRF7;CAPN3;C19ORF66;XAF1;TRIM22
SELENIUM CTD 00006731	7.72e-05	0.00243318	0	0	2.98262	28.2411	CD74;CALCOCO1;SP100;UBA7;MVP;MX1;IFI6;TAP1;LSP1;TAPBP;TYMP;IKBKB;NAGK;TEP1;TNFSF10;TRIM38;APOL1;GBP1;IRF9;APOL3
Ro 41-5253 CTD 00003040	9.37e-05	0.00287996	0	0	41	380.286	STAT1;OAS2;IRF1
aspirin CTD 00005447	0.000114	0.00341439	0	0	4.34831	39.4868	IKBKB;FGR;CD74;OAS1;IRF1;MX1;TNFSF10;STAT6;CFLAR;IRF9;TYMP
EINECS 250-892-2 CTD 00001193	0.00013	0.00371305	0	0	6.85922	61.394	IKBKB;CD4;UBA7;MX1;TNFSF10;CFLAR;APOL1
formaldehyde CTD 00006001	0.000128	0.00371305	0	0	2.37913	21.3224	RTP4;SAMD9L;MVP;CSF2RB;IFIT3;IFIT2;TYMP;RNF213;APOL6;EPSTI1;TNFSF10;CASP1;CCR5;GBP2;GBP1;TRIM22;RSAD2;APOBEC3G;DTX3L;STAT1;PHF11;TAP1;CFLAR;PARP10;TLR1;NAGK;ZNFX1;IRF1;IRF7;XAF1;IRF9
PHENCYCLIDINE CTD 00005881	0.000141	0.00394336	0	0	6.76423	59.9847	FGR;CASP1;IRF7;CCR5;TNFRSF1B;TYMP;APOL2
ticlopidine MCF7 UP	0.000174	0.00459332	0	0	32.3619	280.082	DDX58;IRF1;IFIT1
triprolidine PC3 UP	0.000174	0.00459332	0	0	32.3619	280.082	MX1;IFI6;IFIT1
NICKEL CHLORIDE CTD 00001064	0.000176	0.00459332	0	0	4.94759	42.7801	IKBKB;SP100;PIK3IP1;IRF2;TNFSF10;IRF7;GBP1;IFI44L;APOL2
tamoxifen CTD 00006827	0.000179	0.00459332	0	0	3.61935	31.2357	RSAD2;STAT1;PHF11;MX1;IFI6;CFLAR;IFIT1;IFI44L;IFIT3;IFIT2;OAS1;TNFSF10;TRIM22
clioquinol HL60 UP	0.0002	0.0050332	0	0	30.7423	261.879	MX1;IFIT1;IRF9
S-1,2-Dichlorovinyl-N-acetylcysteine CTD 00002159	0.000227	0.00561902	0	0	29.2769	245.593	OAS2;MX1;TRIM22
benzene CTD 00005481	0.000253	0.00612147	0	0	3.94851	32.7078	CSF1R;MX1;IFI6;CSF2RB;IL16;IFIT1;SLC15A3;CCR5;IFI44L;IFIT3;IFIT2
chlorprothixene MCF7 UP	0.000279	0.00655604	0	0	14.012	114.653	DDX58;IRF1;IFIT1;IFIT2
TPEN CTD 00001994	0.000281	0.00655604	0	0	6.01355	49.1743	CCR1;STAT1;IRF1;MX2;DHX58;CASP1;IFI6
5-Fluorouracil CTD 00005987	0.000296	0.00677683	0	0	3.00554	24.4224	MVP;IFI6;TAP1;BTN3A3;CFLAR;IFIT1;PARP14;TNFRSF1B;IFIT2;TYMP;OAS2;TNFSF10;CASP1;SIGLEC1;XAF1;IRF9
(-)-isoprenaline HL60 UP	0.000307	0.00690975	0	0	7.15329	57.8582	THEMIS2;MX2;CASP1;CFLAR;TNFRSF1B;GBP2
DL-Mevalonic acid CTD 00006329	0.000315	0.00696896	0	0	13.5512	109.251	CCR1;STAT1;TNFSF10;CCR5
estradiol CTD 00005920	0.000333	0.00724114	0	0	2.13131	17.0641	SAMD9L;CALCOCO1;SP100;UBA7;FGL2;IFI6;DDX60L;IFIT1;IFI44L;IFIT3;IFIT2;APOL6;DHX58;TNFSF10;CASP1;GBP2;GBP1;RSAD2;APOBEC3G;DTX3L;SP110;DDX58;STAT1;MX2;MX1;TAP1;IFI44;CFLAR;PARP14;PARP9;TNFRSF1B;FGR;OAS1;OAS2;IRF7;XAF1;IRF9
METHYL METHANESULFONATE CTD 00006307	0.000371	0.00793224	0	0	2.16148	17.0717	CIITA;SP100;SELPLG;MVP;IFIT1;IFIT2;RNF213;TNFSF10;CASP1;TNFRSF14;STAT6;CCR5;APOL1;TRIM22;APOL3;GBP4;CCR1;APOBEC3G;MX2;PHF11;TAP1;IL16;LILRB1;TNFRSF1B;PARP10;NAGK;ZNFX1;TEP1;OAS2;IRF1;IRF2;IRF7;TRIM38;XAF1
actinomycin D CTD 00005748	0.000386	0.00811377	0	0	6.8395	53.7497	STAT1;IRF1;TNFSF10;TAP1;CFLAR;TYMP
desipramine PC3 UP	0.000396	0.00818902	0	0	12.7147	99.594	MX1;IFIT1;IFIT3;IRF9
chlorprothixene PC3 UP	0.000442	0.00898655	0	0	12.334	95.2645	MX1;IFIT1;IRF9;IFIT2
co-dergocrine mesilate HL60 UP	0.000529	0.0105834	0	0	8.19436	61.8199	CSF1R;THEMIS2;MX2;TNFSF10;CFLAR
verteporfin HL60 DOWN	0.00055	0.0108308	0	0	5.35172	40.1665	CD4;FGL2;TNFSF10;TAP1;CSF2RB;CTSS;TAPBP
Sodium dichromate CTD 00000827	0.000623	0.0120802	0	0	6.22435	45.9399	CCR1;CSF1R;SLAMF8;ITGAX;LILRB1;LILRB2
POLY I-C CTD 00006579	0.000648	0.0123801	0	0	19.8227	145.516	OAS1;OAS2;MX1
simvastatin CTD 00007319	0.000838	0.0157672	0	0	4.968	35.1933	CCR1;IKBKB;CIITA;STAT1;TNFSF10;CFLAR;CCR5
N-Acetyl-L-cysteine CTD 00005305	0.00103103	0.0191044	0	0	4.78788	32.9272	IKBKB;STAT1;IRF1;TNFSF10;CASP1;GBP1;TYMP
pimozide MCF7 UP	0.00112708	0.0205815	0	0	9.48898	64.4124	DDX58;IRF1;IFIT1;IFIT2
lycorine HL60 DOWN	0.00122708	0.0220875	0	0	3.05615	20.4857	FGR;SELPLG;APOL6;THEMIS2;FGL2;TNFSF10;BTN3A3;IL16;C19ORF66;XAF1;TNFRSF1B;TRIM22
curcumin CTD 00000663	0.00131805	0.0233908	0	0	3.69326	24.4922	IKBKB;CSF1R;STAT1;TNFSF10;CASP1;CFLAR;XAF1;TNFRSF1B;TYMP
1-chloro-2,4-dinitrobenzene CTD 00005848	0.00136342	0.0238599	0	0	5.31843	35.0897	STAT1;IRF1;FGL2;SLAMF8;CCR5;IFIT2
calcitriol CTD 00005558	0.00149251	0.0257612	0	0	2.31708	15.0779	CSF1R;RSAD2;MVP;TRANK1;NLRC5;LSP1;IFIT1;IFIT3;IFIT2;TYMP;OAS1;PIK3IP1;IRF1;CASP1;IRF7;LGALS9;TRIM38;APOL1;GBP2;GBP1
N-acetyl-L-aspartic acid PC3 DOWN	0.00159796	0.0272085	0	0	8.59549	55.3466	SP100;OAS1;LILRB2;LILRB4
astemizole MCF7 UP	0.00177462	0.0294213	0	0	6.1817	39.156	DDX58;IRF1;IFIT1;IFIT3;IFIT2
mebendazole HL60 UP	0.00176562	0.0294213	0	0	4.34317	27.5324	FGR;THEMIS2;SUSD6;CFLAR;TRIM38;TNFRSF1B;GBP2
DICHLOROMETHANE CTD 00006313	0.00189121	0.0309471	0	0	13.3487	83.7037	IFIT1;IFIT3;IFIT2
ETHYLBENZENE CTD 00000178	0.00200468	0.0319733	0	0	13.064	81.1574	IFIT1;IFIT3;IFIT2
O-XYLENE CTD 00001228	0.00200468	0.0319733	0	0	13.064	81.1574	IFIT1;IFIT3;IFIT2
Irinotecan hydrochloride CTD 00002224	0.00209353	0.0329731	0	0	3.4409	21.2266	CCR1;STAT1;MX2;TNFSF10;ITGAX;IFI6;CFLAR;SIGLEC1;TYMP
ZINC SULFIDE CTD 00001487	0.0021223	0.0330135	0	0	12.7912	78.7333	IKBKB;IRF1;CASP1
picrotoxinin PC3 UP	0.00219755	0.0337673	0	0	4.8216	29.5102	SP100;CASP1;CAPN3;BTN3A3;LILRB2;LILRB4
fluoride CTD 00005982	0.00263534	0.0397893	0	0	11.8049	70.1064	CCR1;TNFSF10;TNFRSF14
AM580 CTD 00002706	0.0026613	0.0397893	0	0	7.4283	44.042	SELPLG;OAS2;STAT1;IRF1
cyclosporin A CTD 00007121	0.0026842	0.0397893	0	0	1.85366	10.9743	RTP4;SAMD9L;SP100;UBA7;MVP;IFI6;NLRC5;IFIT1;IFI44L;IFIT3;IFIT2;TYMP;TNFSF10;CASP1;APOL1;GBP2;GBP1;TRIM22;BTN3A1;SP110;DDX58;STAT1;MX1;TAP1;IFI44;BTN3A3;PARP9;TLR1;NAGK;OAS1;PIK3IP1;OAS2;IRF1;IRF2;TRIM38;XAF1;IRF9
fendiline MCF7 UP	0.00283235	0.0410658	0	0	7.29609	42.8036	DDX58;IRF1;IFIT1;IRF9
cyclophosphamide CTD 00005734	0.0028355	0.0410658	0	0	4.57198	26.8171	MX2;CASP1;TAP1;TNFRSF14;XAF1;TYMP
(3s)-3-Cyclopentyl-6-Methyl-7-[(4-Methylpiperazin-1-Yl)sulfonyl]-3,4-Dihydro-2h-1,2,4-Benzothiadiazine 1,1-Dioxide BOSS	0.0029181	0.0417818	0	0	11.3666	66.3446	CD4;STAT1;DHX58
tetryzoline HL60 UP	0.00301079	0.0426246	0	0	7.16848	41.617	THEMIS2;MX2;CFLAR;TNFRSF1B
Tyrphostin B42 CTD 00003234	0.0030662	0.0429268	0	0	11.1593	64.5826	STAT1;IRF1;TYMP
staurosporine TTD 00011086	0.00319676	0.0442628	0	0	7.04523	40.4792	IKBKB;STAT1;TNFSF10;CASP1
ciclopirox HL60 DOWN	0.00353794	0.0467166	0	0	10.5805	59.7187	SELPLG;BTN3A1;BTN3A3
cimetidine CTD 00005672	0.00353794	0.0467166	0	0	10.5805	59.7187	CASP1;ITGAX;IL16
tamoxifen MCF7 UP	0.00353794	0.0467166	0	0	10.5805	59.7187	DDX58;IRF1;IFIT1
luteolin HL60 DOWN	0.00354382	0.0467166	0	0	4.362	24.6128	SP100;SELPLG;SP110;FGL2;TNFSF10;CASP1
3-(1-methylpyrrolidin-2-yl)pyridine CTD 00006393	0.00355936	0.0467166	0	0	3.43735	19.3804	CD4;OAS1;CASP1;IFI6;IFI44;STAT6;CCR5;IFI44L
toluene CTD 00006907	0.00370447	0.0481199	0	0	10.4007	58.2251	IFIT1;IFIT3;IFIT2
2,2',4,4',5,5'-Hexachlorobiphenyl CTD 00000731	0.00392731	0.0504081	0	0	5.10682	28.2908	SAMD9L;RSAD2;MX1;TNFSF10;IFIT1
3-Phenyl-5H-indeno[1,2-c]pyridazin-5-one TTD 00000814	0.00400405	0.0504081	0	0	23.8691	131.768	STAT1;TNFSF10
helveticoside HL60 UP	0.00404065	0.0504081	0	0	4.24198	23.379	IRF2;CASP1;TAP1;CFLAR;TRIM38;GBP2
zuclopenthixol PC3 UP	0.00404065	0.0504081	0	0	4.24198	23.379	SP100;CASP1;CAPN3;BTN3A3;LILRB2;LILRB4
Oxazolone CTD 00006449	0.00413101	0.0510301	0	0	6.53902	35.8942	STAT1;FGL2;SLAMF8;IFIT2
VANADIUM PENTOXIDE CTD 00002655	0.00423252	0.0510816	0	0	9.89591	54.0807	STAT1;IRF1;GBP1
17-Ethynyl estradiol CTD 00005932	0.00423968	0.0510816	0	0	4.19863	22.9382	CCR1;CD4;CASP1;IFI6;CCR5;TRIM22
Alitretinoin CTD 00003402	0.0042568	0.0510816	0	0	5.00712	27.3351	CIITA;STAT1;IRF1;TNFSF10;ITGAX
corbadrine HL60 UP	0.00441815	0.0517358	0	0	9.73834	52.8016	CSF1R;MX2;TNFSF10
AB-1010 Kinome Scan	0.0044345	0.0517358	0	0	22.542	122.14	FGR;CSF1R
cytidine BOSS	0.0044345	0.0517358	0	0	22.542	122.14	CD4;APOBEC3G
dihydroergotamine HL60 UP	0.00484707	0.0559599	0	0	6.2399	33.2548	THEMIS2;MX2;CASP1;GBP2
cloperastine MCF7 UP	0.00488539	0.0559599	0	0	21.3545	113.638	DDX58;IFIT1
fluspirilene MCF7 UP	0.00520972	0.0591374	0	0	9.1551	48.1305	DDX58;IRF1;IFIT1
Vorinostat CTD 00003560	0.00548085	0.0616595	0	0	3.5081	18.2649	IKBKB;SP100;PHF11;MX1;TNFSF10;CFLAR;TRIM22
Raltegravir BOSS	0.00584762	0.0652035	0	0	19.3188	99.3316	CD4;CCR5
prenylamine MCF7 UP	0.0060706	0.0666314	0	0	5.83895	29.8037	DDX58;IRF1;IFIT1;IFIT2
imidurea PC3 DOWN	0.00608144	0.0666314	0	0	8.63758	44.0734	APOBEC3G;BTN3A3;LILRB2
protriptyline MCF7 UP	0.00635855	0.0684767	0	0	18.4397	93.2672	IFI6;IRF9
parthenolide TTD 00010048	0.00635855	0.0684767	0	0	18.4397	93.2672	IKBKB;STAT6
tanespimycin HL60 UP	0.006548	0.0699193	0	0	8.40008	42.2406	CASP1;CFLAR;FCGR2C
cyclopenthiazide PC3 UP	0.00674416	0.0714087	0	0	3.797	18.9815	SP100;OAS1;CASP1;IL16;LILRB2;LILRB4
GNF-PF-2812 TTD 00008260	0.00688907	0.0723353	0	0	17.6371	87.7942	STAT1;TNFSF10
sulfaguanidine PC3 UP	0.00722608	0.0752467	0	0	2.65624	13.0954	CD74;FCGR3A;SP100;OAS1;CASP1;CAPN3;BTN3A3;LILRB2;GBP1;LILRB4
XMD-12 LINCS	0.007439	0.0753001	0	0	16.9014	82.8339	FGR;CSF1R
hmba CTD 00000732	0.007439	0.0753001	0	0	16.9014	82.8339	CSF1R;IFIT3
ipriflavone CTD 00000966	0.007439	0.0753001	0	0	16.9014	82.8339	STAT1;CASP1
dinoprost HL60 UP	0.00754367	0.0753001	0	0	7.96211	38.9112	THEMIS2;MX2;CFLAR
geldanamycin HL60 UP	0.00754367	0.0753001	0	0	7.96211	38.9112	CASP1;CFLAR;FCGR2C
pyrithyldione HL60 DOWN	0.00765371	0.0753001	0	0	5.4495	26.5531	IKBKB;TNFSF10;CFLAR;IRF9
vorinostat HL60 DOWN	0.007712	0.0753001	0	0	2.9976	14.5832	CCR1;FGR;SELPLG;APOL6;PHF11;STAT6;CFLAR;XAF1
scopolamine PC3 UP	0.00776791	0.0753001	0	0	3.27562	15.9122	RTP4;SP100;CASP1;CAPN3;BTN3A3;XAF1;LILRB4
TRICHLOROETHYLENE CTD 00006932	0.00780578	0.0753001	0	0	7.85964	38.1419	IFIT1;IFIT3;IFIT2
digitoxigenin PC3 DOWN	0.00796266	0.0753001	0	0	2.77428	13.4081	SP100;NAGK;SP110;STAT1;PHF11;BTN3A3;C19ORF66;CFLAR;IFIT1
2,6,9,9-tetramethylcycloundeca-2,6,10-trien-1-one CTD 00003763	0.00800811	0.0753001	0	0	16.2245	78.3205	IKBKB;CFLAR
Evodiamine CTD 00002158	0.00800811	0.0753001	0	0	16.2245	78.3205	IKBKB;CFLAR
dacarbazine CTD 00005747	0.00800811	0.0753001	0	0	16.2245	78.3205	IRF1;TNFSF10
Vorinostat BOSS	0.00834601	0.0778961	0	0	7.66237	36.6719	CD4;TNFSF10;CFLAR
5-azacytidine CTD 00005455	0.00850373	0.0787845	0	0	3.60731	17.1969	CIITA;APOBEC3G;TNFSF10;XAF1;TNFRSF1B;GBP2
SILVER CTD 00006742	0.00862417	0.0793172	0	0	7.56739	35.9692	IRF1;CASP1;TNFSF10
testosterone CTD 00006844	0.00917113	0.0834238	0	0	2.26027	10.6045	MVP;TRANK1;NLRC5;IFIT1;TYMP;OAS1;PIK3IP1;IRF7;LGALS9;TRIM38;APOL1;GBP2;GBP1
ICN 1229 CTD 00006697	0.0092031	0.0834238	0	0	15.0212	70.4224	OAS1;TNFSF10
cinnamaldehyde CTD 00000671	0.00948739	0.0848143	0	0	5.10844	23.794	MX1;CASP1;FCGR2C;IFI44L
felodipine MCF7 UP	0.00949112	0.0848143	0	0	7.29602	33.9805	DDX58;IRF1;IFIT1
bepridil PC3 UP	0.00982858	0.0860001	0	0	14.484	66.9516	IFIT1;IFIT2
CYPROTERONE ACETATE CTD 00007179	0.00982858	0.0860001	0	0	14.484	66.9516	CCR1;CCR5
1'-Acetoxychavicol acetate CTD 00002113	0.00982858	0.0860001	0	0	14.484	66.9516	IKBKB;CFLAR
GNF-Pf-78 TTD 00008278	0.0104725	0.091002	0	0	13.9838	63.7523	STAT1;TNFSF10
Phorbol 12-myristate 13-acetate CTD 00006852	0.0106965	0.0923124	0	0	3.07147	13.9378	IKBKB;CD4;TNFSF10;CASP1;ITGAX;TNFRSF1B;TYMP
bepridil MCF7 UP	0.0111345	0.0948785	0	0	13.517	60.7955	IFIT1;IRF9
MG-132 CTD 00002789	0.0111445	0.0948785	0	0	4.86464	21.8754	STAT1;STAT6;CFLAR;TYMP
danthron CTD 00000135	0.0118146	0.0979368	0	0	13.0803	58.0559	TNFSF10;CASP1
Pemetrexed CTD 00003054	0.0118146	0.0979368	0	0	13.0803	58.0559	CFLAR;TYMP
CADMIUM SELENIDE CTD 00002452	0.0118146	0.0979368	0	0	13.0803	58.0559	IRF1;CASP1
Pulmicort Nebuamp BOSS	0.0118146	0.0979368	0	0	13.0803	58.0559	CD4;STAT1
puromycin HL60 UP	0.0121953	0.100432	0	0	3.84093	16.9258	CASP1;CFLAR;IFIT1;IFIT3;IFIT2
2-Naphthalenamine CTD 00007026	0.0123887	0.101362	0	0	6.58696	28.9231	CD4;IFI6;CCR5
doxorubicin CTD 00005874	0.0127931	0.103995	0	0	2.55715	11.1462	IKBKB;FCGR3A;STAT1;MVP;TNFSF10;CASP1;CFLAR;CTSS;TYMP
meclofenoxate HL60 UP	0.0131279	0.105489	0	0	3.27006	14.1692	RTP4;FCGR3A;SP100;OAS1;MX1;LILRB2
clonidine PC3 UP	0.013228	0.105489	0	0	12.2863	53.1436	SP100;LILRB2
diflorasone PC3 DOWN	0.013228	0.105489	0	0	12.2863	53.1436	SP100;LILRB2
Toxoflavin TTD 00011503	0.013455	0.106625	0	0	6.38015	27.4883	TNFSF10;CASP1;CTSS
mefloquine PC3 UP	0.0138218	0.108397	0	0	6.31406	27.0337	IFIT1;IFIT3;IFIT2
sulconazole MCF7 UP	0.0139609	0.108397	0	0	11.9244	50.9349	DDX58;IFIT1
su6656 TTD 00011109	0.0139609	0.108397	0	0	11.9244	50.9349	APOBEC3G;STAT6
NSC 95397 TTD 00009745	0.0141941	0.108397	0	0	6.24932	26.5904	APOBEC3G;CASP1;STAT6
apigenin HL60 DOWN	0.0145565	0.108397	0	0	3.19313	13.506	SP100;NAGK;THEMIS2;TNFSF10;CASP1;CSF2RB
lactose BOSS	0.0145722	0.108397	0	0	6.18588	26.1579	CD4;SELPLG;LGALS9
Zinc sulfate CTD 00007264	0.0146459	0.108397	0	0	3.66144	15.4644	STAT1;MX2;DHX58;IFI6;C19ORF66
Dasatinib RBC	0.0147111	0.108397	0	0	11.5831	48.8708	FGR;CSF1R
miconazole MCF7 UP	0.0147111	0.108397	0	0	11.5831	48.8708	IRF1;IFIT1
securinine PC3 DOWN	0.0147111	0.108397	0	0	11.5831	48.8708	TRIM38;IFIT1
zidovudine BOSS	0.0147111	0.108397	0	0	11.5831	48.8708	CD4;CCR5
Tenofovir BOSS	0.0147111	0.108397	0	0	11.5831	48.8708	CD4;CCR5
Doxorubicin Hydrochloride	0.0153453	0.111158	0	0	6.06277	25.3239	STAT1;TNFSF10;STAT6
beta-carotene CTD 00007253	0.0153453	0.111158	0	0	6.06277	25.3239	TNFSF10;CFLAR;GBP1
Nilotinib Kinome Scan	0.0154783	0.111158	0	0	11.2608	46.9384	FGR;CSF1R
Ephedrone CTD 00002112	0.0154783	0.111158	0	0	11.2608	46.9384	GBP5;IFI44L
trimethoprim BOSS	0.0155268	0.111158	0	0	4.39238	18.2951	TLR1;CD4;STAT1;CASP1
Imatinib CTD 00003267	0.0157404	0.111827	0	0	6.00303	24.9217	STAT1;CFLAR;TNFRSF1B
Isoguanine BOSS	0.0157978	0.111827	0	0	4.36879	18.1213	FCGR3A;CD4;STAT6;CCR5
AFLATOXIN B1 CTD 00007128	0.0159364	0.112178	0	0	1.73989	7.20166	SAMD9L;CALCOCO1;APOBEC3G;STAT1;IFI6;TAP1;BTN3A3;LILRB1;TLR1;RNF213;ZNFX1;TEP1;CASP1;IRF7;CAPN3;TNFRSF14;SUSD6;TRIM38;ALPK1;APOL1;GBP2;GBP1;TRIM22;APOL3
Nilotinib FDA	0.0162624	0.113208	0	0	10.9559	45.1261	FGR;CSF1R
pentoxifylline CTD 00006487	0.0162624	0.113208	0	0	10.9559	45.1261	TNFSF10;CFLAR
valproic acid HL60 DOWN	0.0166286	0.115121	0	0	4.29952	17.6135	FGR;SELPLG;FGL2;CFLAR
prenylamine PC3 UP	0.0182313	0.125424	0	0	5.66781	22.6974	IFIT1;IFIT3;IFIT2
PLX4032 LINCS	0.0187141	0.125424	0	0	10.1327	40.3126	FGR;CSF1R
PLX-4720 LINCS	0.0187141	0.125424	0	0	10.1327	40.3126	FGR;CSF1R
orciprenaline HL60 UP	0.0187141	0.125424	0	0	10.1327	40.3126	MX2;CFLAR
resveratrol PC3 DOWN	0.0187141	0.125424	0	0	10.1327	40.3126	SP100;LILRB2
ritonavir BOSS	0.0187141	0.125424	0	0	10.1327	40.3126	CD4;CCR5
dexamethasone CTD 00005779	0.0190878	0.127252	0	0	2.99692	11.8639	CSF1R;CD4;TNFSF10;CASP1;CFLAR;TYMP
octopamine PC3 DOWN	0.0195638	0.12906	0	0	9.88502	38.8884	SP100;LILRB2
efavirenz BOSS	0.0195638	0.12906	0	0	9.88502	38.8884	CD4;CCR5
Vemurafenib FDA	0.0204295	0.133374	0	0	9.64917	37.5428	FGR;CSF1R
STYRENE CTD 00001125	0.0204295	0.133374	0	0	9.64917	37.5428	CCR1;TNFSF10
22-Hydroxycholesterol CTD 00000121	0.021311	0.137702	0	0	9.4243	36.2697	STAT1;IFIT2
SU11652 RBC	0.021311	0.137702	0	0	9.4243	36.2697	FGR;CSF1R
clomifene MCF7 UP	0.022208	0.141324	0	0	9.20965	35.0639	IRF1;IFIT1
4-tert-Octylphenol CTD 00003436	0.022208	0.141324	0	0	9.20965	35.0639	CSF1R;FCGR3A
Inosinic acid BOSS	0.022208	0.141324	0	0	9.20965	35.0639	CD4;IRF7
p-benzoquinone CTD 00000148	0.0231206	0.14566	0	0	9.00454	33.9204	CSF1R;APOBEC3G
alpha-Neu5Ac BOSS	0.0231206	0.14566	0	0	9.00454	33.9204	CD4;CASP1
cycloheximide CTD 00005731	0.0233742	0.146525	0	0	3.23066	12.1347	FGL2;TNFSF10;CASP1;IFI6;CFLAR
Dasatinib TTD 00007441	0.0249912	0.155886	0	0	8.6205	31.803	FGR;CSF1R
azacyclonol MCF7 UP	0.0253647	0.157436	0	0	4.97284	18.2722	DDX58;IRF1;IFIT1
tolazoline PC3 UP	0.0260827	0.161099	0	0	3.72727	13.5914	RTP4;BTN3A3;LILRB2;LILRB4
pregnenolone PC3 UP	0.0269321	0.16489	0	0	2.75887	9.97175	SP100;CASP1;CAPN3;BTN3A3;LILRB1;LILRB4
ARSENIC CTD 00005442	0.0269582	0.16489	0	0	2.23301	8.0689	CCR1;PARP10;IKBKB;GBP5;IRF1;TNFSF10;TNFRSF14;BTN3A3;TNFRSF1B
LY 294002 CTD 00003061	0.0272119	0.165638	0	0	3.67657	13.2507	IKBKB;TNFSF10;CFLAR;GBP1
FENRETINIDE CTD 00007166	0.0275947	0.16716	0	0	3.65997	13.1398	IRF1;TNFSF10;CFLAR;LILRB2
isoetarine HL60 UP	0.0279086	0.168253	0	0	8.10204	28.9958	MX2;TNFSF10
etoposide CTD 00005948	0.0282044	0.169094	0	0	2.72785	9.73371	STAT1;TAP1;TNFRSF14;CFLAR;TRIM38;XAF1
medrysone HL60 UP	0.0283165	0.169094	0	0	3.06454	10.923	FGR;SP100;MX1;LILRB2;GBP1
colchicine HL60 UP	0.0285812	0.169869	0	0	4.74011	16.8511	CFLAR;TNFRSF1B;GBP2
strophanthidin HL60 UP	0.0292525	0.173043	0	0	3.03695	10.7259	CASP1;TAP1;CFLAR;TRIM38;CTSS
bucladesine HL60 UP	0.0295572	0.173763	0	0	3.57915	12.6037	RTP4;SP100;LILRB2;GBP1
TG-101348 Kinome Scan	0.0296993	0.173763	0	0	4.66727	16.4131	IKBKB;FGR;CSF1R
dl-Thioctic acid CTD 00006215	0.0299258	0.173763	0	0	7.78964	27.3341	APOBEC3G;STAT1
Indole-3-carbinol CTD 00000845	0.0299258	0.173763	0	0	7.78964	27.3341	IKBKB;CFLAR
gemcitabine CTD 00002382	0.0303649	0.175504	0	0	3.5478	12.3977	TNFSF10;IL16;IFIT1;TYMP
Crizotinib LINCS	0.0308403	0.176631	0	0	4.59662	15.9913	IKBKB;FGR;CSF1R
methylergometrine HL60 UP	0.0308403	0.176631	0	0	4.59662	15.9913	THEMIS2;MX2;CASP1
Bortezomib CTD 00003736	0.03163	0.180334	0	0	2.16592	7.48034	IKBKB;APOBEC3G;TNFSF10;IFI44;STAT6;CFLAR;XAF1;APOL1;GBP2
AZ-628 LINCS	0.0319994	0.180831	0	0	7.50038	25.8166	FGR;CSF1R
Crizotinib FDA	0.0320043	0.180831	0	0	4.52806	15.5851	IKBKB;FGR;CSF1R
colchicine CTD 00005701	0.033191	0.186699	0	0	4.46151	15.1936	IKBKB;TRIM38;TRIM22
thalidomide CTD 00006858	0.0337929	0.188782	0	0	4.42896	15.0031	TNFSF10;CFLAR;TNFRSF1B
Alvocidib CTD 00002892	0.034128	0.188782	0	0	7.23178	24.4263	TNFSF10;CFLAR
methylene blue TTD 00009259	0.034128	0.188782	0	0	7.23178	24.4263	STAT1;TNFSF10
digoxigenin HL60 UP	0.0341605	0.188782	0	0	3.41319	11.5253	TAP1;CFLAR;TRIM38;CTSS
sulfasalazine CTD 00006719	0.0352126	0.192268	0	0	7.10455	23.7743	IKBKB;TYMP
PONATINIB CTD 00004976	0.0352126	0.192268	0	0	7.10455	23.7743	FGR;CSF1R
TERT-BUTYL HYDROPEROXIDE CTD 00007349	0.0352492	0.192268	0	0	1.9055	6.37449	RSAD2;UBA7;BTN3A1;OAS1;STAT1;MX1;TNFSF10;BTN3A3;STAT6;SUSD6;TAPBPL;IFIT1
methotrexate CTD 00006299	0.0356341	0.19353	0	0	2.3722	7.90998	CSF1R;CD4;IL16;LILRB1;LSP1;LILRB2;CTSS
proscillaridin HL60 DOWN	0.0358981	0.194127	0	0	2.36821	7.87919	FGR;SP100;NAGK;THEMIS2;BTN3A3;IL16;TNFRSF1B
HG-6-64-01 LINCS	0.0362571	0.1944	0	0	4.30333	14.2746	IKBKB;FGR;CSF1R
TITANIUM DIOXIDE CTD 00000489	0.0362571	0.1944	0	0	4.30333	14.2746	IKBKB;IRF1;IL16
daunorubicin CTD 00005752	0.0368873	0.196941	0	0	4.27302	14.1005	SP110;TNFSF10;TAP1
methylene blue CTD 00006312	0.0374213	0.197821	0	0	6.86302	22.5486	STAT1;TNFSF10
vanoxerine MCF7 UP	0.0374213	0.197821	0	0	6.86302	22.5486	IFIT1;IFIT2
Crizotinib	0.0375231	0.197821	0	0	4.24313	13.9293	IKBKB;FGR;CSF1R
VITAMIN E CTD 00006994	0.0377153	0.198005	0	0	1.83692	6.02086	SP100;STAT1;MX1;IFI6;CFLAR;TYMP;NAGK;TNFSF10;TRIM38;APOL1;GBP1;IRF9;APOL3
AST-487 Kinome Scan	0.0381646	0.199533	0	0	4.21365	13.7611	IKBKB;FGR;CSF1R
Chromium(III) oxide CTD 00001091	0.0385452	0.199954	0	0	6.7483	21.9719	TNFSF10;TNFRSF1B
minoxidil PC3 UP	0.0385625	0.199954	0	0	2.80903	9.14473	SP100;CASP1;BTN3A3;LILRB2;LILRB4
valsartan CTD 00002971	0.0396819	0.204915	0	0	6.63734	21.4178	STAT1;CTSS
Dasatinib CTD 00004330	0.040154	0.206506	0	0	2.49708	8.0282	FGR;CSF1R;CALCOCO1;STAT1;FGL2;IFIT3
thioridazine MCF7 UP	0.0428111	0.219276	0	0	4.01818	12.6611	IRF1;IFI6;IFIT1
Nilotinib	0.0431674	0.220206	0	0	6.32526	19.8782	FGR;CSF1R
sanguinarine HL60 UP	0.0436251	0.221644	0	0	2.71087	8.49079	CASP1;IFIT1;FCGR2C;IFIT3;IFIT2
Chromium(II) chloride CTD 00000877	0.0443538	0.224441	0	0	6.22763	19.4025	TNFSF10;TNFRSF1B
tolnaftate PC3 UP	0.0445568	0.224566	0	0	3.12309	9.71591	CASP1;CAPN3;BTN3A3;LILRB4
rifabutin MCF7 UP	0.0450672	0.226234	0	0	3.11106	9.64304	SP110;DDX58;MVP;C19ORF66
gossypol CTD 00006052	0.0455523	0.226861	0	0	6.13296	18.9441	CASP1;TYMP
hycanthone MCF7 UP	0.0455523	0.226861	0	0	6.13296	18.9441	TAP1;SUSD6
4-nonylphenol CTD 00001904	0.0467626	0.231062	0	0	6.04112	18.502	CSF1R;FCGR3A
securinine HL60 DOWN	0.0467626	0.231062	0	0	6.04112	18.502	SP110;BTN3A3
liothyronine CTD 00006943	0.0477283	0.234913	0	0	3.83991	11.6819	IRF1;IFIT1;APOL1
ellipticine TTD 00007811	0.0492185	0.241305	0	0	5.86542	17.6636	APOBEC3G;STAT6
cephaeline MCF7 UP	0.0502723	0.245516	0	0	2.06801	6.18396	PIK3IP1;DDX58;IRF1;IRF2;IRF7;TAP1;CFLAR;IRF9
GLYOXAL CTD 00006046	0.0536583	0.254242	0	0	20.0909	58.7683	CTSS
5,6-Dichloro-1H-benzimidazole CTD 00003559	0.0536583	0.254242	0	0	20.0909	58.7683	TNFSF10
Cortisol succinate CTD 00000336	0.0536583	0.254242	0	0	20.0909	58.7683	STAT1
amcinonide TTD 00001949	0.0536583	0.254242	0	0	20.0909	58.7683	STAT1
N-phenyl-1H-pyrazole-3-carboxamide TTD 00009559	0.0536583	0.254242	0	0	20.0909	58.7683	STAT1
Glaucine Methiodide TTD 00008221	0.0536583	0.254242	0	0	20.0909	58.7683	APOBEC3G
p-benzoquinone TTD 00009995	0.0536583	0.254242	0	0	20.0909	58.7683	APOBEC3G
staurosporine CTD 00007273	0.0536732	0.254242	0	0	3.65448	10.6888	STAT1;TNFSF10;CASP1
cytosine BOSS	0.0542669	0.255003	0	0	5.54291	16.1512	CD4;APOBEC3G
cefoxitin HL60 UP	0.0544404	0.255003	0	0	3.63255	10.5731	SP100;LILRB2;GBP1
alprostadil HL60 UP	0.054441	0.255003	0	0	2.53986	7.39262	THEMIS2;MX2;CASP1;CFLAR;TNFRSF1B
trichostatin A HL60 DOWN	0.0549275	0.256328	0	0	2.30156	6.67852	CCR1;FGR;SELPLG;MX2;PHF11;STAT6
Panobinostat CTD 00004412	0.0555566	0.258307	0	0	5.46773	15.8037	TEP1;TNFSF10
Allococaine CTD 00005697	0.0577106	0.263631	0	0	2.85752	8.15054	TNFRSF14;CCR5;IRF9;APOL2
Bosutinib LINCS	0.0581682	0.263631	0	0	5.32331	15.1417	FGR;CSF1R
midecamycin HL60 UP	0.0583549	0.263631	0	0	3.52667	10.02	DDX58;IFI6;IFI44
pepstatin CTD 00001504	0.0583926	0.263631	0	0	18.2635	51.8788	APOBEC3G
DMPP CTD 00005865	0.0583926	0.263631	0	0	18.2635	51.8788	APOBEC3G
1,1-Bis(4-hydroxyphenyl)-2-phenylbut-1-ene CTD 00002234	0.0583926	0.263631	0	0	18.2635	51.8788	TNFSF10
Indolophenanthridine TTD 00008599	0.0583926	0.263631	0	0	18.2635	51.8788	APOBEC3G
2-Fluoroadenosine BOSS	0.0594898	0.263631	0	0	5.25391	14.8263	CD4;STAT1
digoxin PC3 DOWN	0.0615801	0.263631	0	0	3.44627	9.60619	NAGK;C19ORF66;IFIT1
hemin BOSS	0.0623992	0.263631	0	0	3.42673	9.50646	CD4;PHF11;CASP1
Dehydroxymethylepoxyquinomicin CTD 00004091	0.0631034	0.263631	0	0	16.7407	46.2543	CFLAR
AZARIBINE CTD 00003341	0.0631034	0.263631	0	0	16.7407	46.2543	STAT1
4-tert-Butylphenol CTD 00000316	0.0631034	0.263631	0	0	16.7407	46.2543	TNFRSF1B
Tesmilifene CTD 00001953	0.0631034	0.263631	0	0	16.7407	46.2543	ITGAX
IMD-0354 CTD 00004363	0.0631034	0.263631	0	0	16.7407	46.2543	IKBKB
amlexanox CTD 00002035	0.0631034	0.263631	0	0	16.7407	46.2543	TNFSF10
N'-Nitrosonornicotine CTD 00000423	0.0631034	0.263631	0	0	16.7407	46.2543	STAT1
Dexbudesonide TTD 00007528	0.0631034	0.263631	0	0	16.7407	46.2543	STAT1
Pulmicort Nebuamp TTD 00010388	0.0631034	0.263631	0	0	16.7407	46.2543	STAT1
Pazopanib TTD 00010053	0.0631034	0.263631	0	0	16.7407	46.2543	CSF1R
CHEMBL211740 TTD 00003979	0.0631034	0.263631	0	0	16.7407	46.2543	STAT1
clomipramine PC3 UP	0.0632235	0.263631	0	0	3.40742	9.40815	SP100;BTN3A3;LILRB2
PROPIDIUM BOSS	0.0632235	0.263631	0	0	3.40742	9.40815	CD4;STAT1;TNFSF10
Dasatinib Kinome Scan	0.0635162	0.263631	0	0	5.05612	13.937	FGR;CSF1R
Dasatinib FDA	0.0635162	0.263631	0	0	5.05612	13.937	FGR;CSF1R
Apocarotenal CTD 00000185	0.0635162	0.263631	0	0	5.05612	13.937	TNFSF10;GBP1
dihydroergocristine HL60 UP	0.0635162	0.263631	0	0	5.05612	13.937	MX2;CFLAR
Velcade(Bortezomib) BOSS	0.0640528	0.263631	0	0	3.38832	9.31126	CD4;STAT1;TNFSF10
metronidazole PC3 UP	0.0641817	0.263631	0	0	1.76112	4.8361	CIITA;SP100;SELPLG;OAS1;PIK3IP1;SP110;TNFSF10;CAPN3;SLC15A3;TAPBP;APOL2
bay 11-7082 CTD 00003959	0.0648784	0.263631	0	0	4.99345	13.6583	IKBKB;CFLAR
biochanin A CTD 00000149	0.0648784	0.263631	0	0	4.99345	13.6583	STAT1;SUSD6
KW-2449 Kinome Scan	0.0648871	0.263631	0	0	3.36943	9.21573	IKBKB;FGR;CSF1R
CROTONALDEHYDE CTD 00000669	0.0648871	0.263631	0	0	3.36943	9.21573	C5ORF56;ZNFX1;TRIM38
Melatonin BOSS	0.0648871	0.263631	0	0	3.36943	9.21573	FCGR3A;CD4;STAT1
lycorine PC3 DOWN	0.0649893	0.263631	0	0	2.74077	7.49199	BTN3A3;TRIM38;IFIT1;IRF9
Lead(II) acetate CTD 00000394	0.0662504	0.263631	0	0	4.9323	13.3878	TNFSF10;TNFRSF1B
fenoterol HL60 UP	0.0662504	0.263631	0	0	4.9323	13.3878	MX2;FGL2
methane BOSS	0.066571	0.263631	0	0	3.33226	9.02872	CD4;STAT1;IRF1
primaquine PC3 UP	0.066687	0.263631	0	0	2.38879	6.46823	CASP1;BTN3A3;LILRB2;GBP1;LILRB4
Imatinib mesylate BOSS	0.0674204	0.263631	0	0	3.31398	8.93718	CSF1R;CD4;STAT1
podophyllotoxin HL60 UP	0.067518	0.263631	0	0	2.70392	7.28803	MX2;CFLAR;TRIM38;GBP2
Rubidomycin hydrochloride	0.0676322	0.263631	0	0	4.87263	13.1253	STAT1;TNFSF10
Adenosine triphosphate CTD 00005324	0.0676322	0.263631	0	0	4.87263	13.1253	OAS1;CASP1
NIMUSTINE CTD 00007067	0.0677909	0.263631	0	0	15.4522	41.587	TAP1
methylglyoxal CTD 00006677	0.0677909	0.263631	0	0	15.4522	41.587	CTSS
Benzo[a]pyrene-1,6-dione CTD 00001433	0.0677909	0.263631	0	0	15.4522	41.587	STAT1
10'(Z),13'(E),15'(E)-Heptadecatrienylhydroquinone CTD 00004147	0.0677909	0.263631	0	0	15.4522	41.587	TNFSF10
Pazopanib CTD 00004656	0.0677909	0.263631	0	0	15.4522	41.587	CSF1R
bepridil CTD 00007094	0.0677909	0.263631	0	0	15.4522	41.587	TNFSF10
Alpinumisoflavone CTD 00000003	0.0677909	0.263631	0	0	15.4522	41.587	STAT6
A-987306 TTD 00001415	0.0677909	0.263631	0	0	15.4522	41.587	CCR1
CHEMBL460515 TTD 00005964	0.0677909	0.263631	0	0	15.4522	41.587	STAT1
GNF-Pf-3955 TTD 00008269	0.0677909	0.263631	0	0	15.4522	41.587	APOBEC3G
mitomycin C CTD 00007136	0.0688014	0.264769	0	0	2.68586	7.18877	MX1;TNFSF10;TRIM38;TYMP
chitosamine CTD 00006030	0.0690235	0.264769	0	0	4.81438	12.8703	STAT1;TNFRSF1B
WH-4-025 LINCS	0.0690235	0.264769	0	0	4.81438	12.8703	FGR;CSF1R
adenine CTD 00005317	0.0690235	0.264769	0	0	4.81438	12.8703	TRIM38;TRIM22
NICKEL CTD 00006389	0.0691342	0.264769	0	0	3.27802	8.7579	STAT1;MX1;CCR5
IN1152 CTD 00001901	0.0718344	0.270901	0	0	4.70195	12.3821	IKBKB;TNFSF10
zalcitabine CTD 00007104	0.0724552	0.270901	0	0	14.3478	37.6598	TYMP
Raltitrexed CTD 00002721	0.0724552	0.270901	0	0	14.3478	37.6598	STAT1
alfacalcidol CTD 00000387	0.0724552	0.270901	0	0	14.3478	37.6598	TNFRSF1B
PCI-24781 CTD 00004605	0.0724552	0.270901	0	0	14.3478	37.6598	IKBKB
Dimaprit CTD 00007150	0.0724552	0.270901	0	0	14.3478	37.6598	IL16
DIOSGENIN CTD 00005850	0.0724552	0.270901	0	0	14.3478	37.6598	CFLAR
Cgs 15943 TTD 00002791	0.0724552	0.270901	0	0	14.3478	37.6598	APOBEC3G
R406 LINCS	0.0735048	0.273204	0	0	3.1914	8.33084	IKBKB;FGR;CSF1R
Aizen uranine BOSS	0.0735048	0.273204	0	0	3.1914	8.33084	CD4;IRF1;CASP1
methazolamide HL60 UP	0.074061	0.274461	0	0	2.61592	6.80889	SP100;OAS1;LILRB2;GBP1
Ponatinib FDA	0.0746819	0.275144	0	0	4.59462	11.9208	FGR;CSF1R
chrysin CTD 00001976	0.0746819	0.275144	0	0	4.59462	11.9208	CASP1;TNFSF10
R-atenolol PC3 UP	0.075287	0.276564	0	0	3.158	8.16802	SP100;BTN3A3;LILRB4
sulpiride PC3 UP	0.0761192	0.276756	0	0	4.54277	11.6997	CASP1;LILRB2
Isoorientin CTD 00002423	0.0770964	0.276756	0	0	13.3906	34.316	APOBEC3G
p-Propenylanisole CTD 00000298	0.0770964	0.276756	0	0	13.3906	34.316	IKBKB
benzo[a]pyrene-3,6-dione CTD 00000927	0.0770964	0.276756	0	0	13.3906	34.316	STAT1
4-Hydroperoxycyclofosfamide CTD 00000594	0.0770964	0.276756	0	0	13.3906	34.316	TAP1
thymidine CTD 00006888	0.0770964	0.276756	0	0	13.3906	34.316	TYMP
Dracorhodin CTD 00002504	0.0770964	0.276756	0	0	13.3906	34.316	CASP1
tryptamine TTD 00011590	0.0770964	0.276756	0	0	13.3906	34.316	APOBEC3G
hexachlorophene CTD 00006092	0.0775653	0.276862	0	0	4.49206	11.4846	STAT1;CASP1
ellipticine CTD 00001632	0.0775653	0.276862	0	0	4.49206	11.4846	APOBEC3G;STAT6
KIN001-111/A770041 LINCS	0.0790201	0.278894	0	0	4.44248	11.2752	FGR;CSF1R
Deguelin CTD 00003487	0.0790201	0.278894	0	0	4.44248	11.2752	STAT6;CFLAR
zardaverine HL60 UP	0.0790201	0.278894	0	0	4.44248	11.2752	MX2;CFLAR
Sunitinib BOSS	0.0790201	0.278894	0	0	4.44248	11.2752	CSF1R;CD4
Silica CTD 00006678	0.0805212	0.279588	0	0	1.85735	4.67911	CCR1;FGR;IRF1;MX1;EPSTI1;CASP1;ALPK1;IFIT2
R406 Kinome Scan	0.0816744	0.279588	0	0	3.04639	7.63126	IKBKB;FGR;CSF1R
AFLATOXIN G1 CTD 00001317	0.0817146	0.279588	0	0	12.553	31.4393	TAP1
Calpain inhibitor I CTD 00002578	0.0817146	0.279588	0	0	12.553	31.4393	TYMP
allopurinol CTD 00005353	0.0817146	0.279588	0	0	12.553	31.4393	STAT1
puromycin CTD 00006652	0.0817146	0.279588	0	0	12.553	31.4393	IRF1
Tosyllysyl chloromethane CTD 00006909	0.0817146	0.279588	0	0	12.553	31.4393	IRF1
Stilonium iodide CTD 00003659	0.0817146	0.279588	0	0	12.553	31.4393	APOBEC3G
2-(2-Pyridyl)benzimidazole TTD 00000504	0.0817146	0.279588	0	0	12.553	31.4393	STAT1
Gefitinib CTD 00003879	0.0819552	0.279588	0	0	4.3465	10.8731	IFI6;TNFRSF1B
GNF-Pf-2272 TTD 00008257	0.0819552	0.279588	0	0	4.3465	10.8731	STAT1;TNFSF10
methylene blue BOSS	0.0819552	0.279588	0	0	4.3465	10.8731	STAT1;TNFSF10
zalcitabine PC3 UP	0.0821283	0.279588	0	0	1.84865	4.62066	FCGR3A;OAS1;CASP1;CAPN3;BTN3A3;LILRB2;GBP1;LILRB4
sulfamonomethoxine HL60 UP	0.0823231	0.279588	0	0	2.51749	6.28643	SP100;OAS1;LILRB2;GBP1
BX-912 LINCS	0.0844818	0.286148	0	0	3.00091	7.41592	IKBKB;FGR;CSF1R
apigenin PC3 DOWN	0.0849237	0.286874	0	0	4.25456	10.4918	SP100;CFLAR
dimethyl sulfoxide CTD 00005842	0.0854268	0.287801	0	0	2.98605	7.34597	CSF1R;ITGAX;CFLAR
Tylophorine CTD 00000134	0.08631	0.288067	0	0	11.814	28.9421	CFLAR
Mollugin CTD 00002058	0.08631	0.288067	0	0	11.814	28.9421	CFLAR
fucose TTD 00008125	0.08631	0.288067	0	0	11.814	28.9421	CTSS
Omega-3 Fatty Acids BOSS	0.0864202	0.288067	0	0	4.21003	10.3084	CD4;SELPLG
Calcimycin CTD 00005287	0.0879246	0.292226	0	0	4.16642	10.1297	TNFSF10;CASP1
JNJ-28312141 Kinome Scan	0.0894369	0.292226	0	0	4.1237	9.95552	FGR;CSF1R
ACMC-20mvek CTD 00002629	0.0894369	0.292226	0	0	4.1237	9.95552	TNFSF10;ITGAX
Hydroxyzine dihydrochloride BOSS	0.0894369	0.292226	0	0	4.1237	9.95552	CD4;TAPBP
tryptamine CTD 00001466	0.0908825	0.292226	0	0	11.1571	26.7569	APOBEC3G
clobenpropit CTD 00003065	0.0908825	0.292226	0	0	11.1571	26.7569	IL16
1-(5-ISOQUINOLINESULFONYL)-2-METHYLPIPERAZINE CTD 00007271	0.0908825	0.292226	0	0	11.1571	26.7569	STAT1
1,8,9-Trihydroxyanthracene CTD 00005413	0.0908825	0.292226	0	0	11.1571	26.7569	APOBEC3G
purvalanol A TTD 00010395	0.0908825	0.292226	0	0	11.1571	26.7569	STAT6
Pinaflavol TTD 00010236	0.0908825	0.292226	0	0	11.1571	26.7569	APOBEC3G
Bergamottin CTD 00002714	0.0908825	0.292226	0	0	11.1571	26.7569	CD74
Crizotinib Kinome Scan	0.090957	0.292226	0	0	4.08184	9.78567	FGR;CSF1R
LUCANTHONE CTD 00006227	0.0911912	0.292226	0	0	2.89985	6.94456	MX1;GBP1;TRIM22
astemizole PC3 UP	0.0924847	0.292226	0	0	4.04082	9.62002	IFIT3;IFIT2
amiodarone CTD 00005381	0.0932614	0.292226	0	0	1.98821	4.71673	IRF1;TNFSF10;CAPN3;MS4A14;TAPBPL;GBP2
CHIR-258/TKI-258 Kinome Scan	0.0940199	0.292226	0	0	4.00061	9.45843	FGR;CSF1R
digitoxigenin PC3 UP	0.094785	0.292226	0	0	2.13852	5.03865	SP100;CASP1;CAPN3;BTN3A3;LILRB4
doxorubicin	0.0954324	0.292226	0	0	10.5694	24.831	CASP1
Kinome 511 Roche	0.0954324	0.292226	0	0	10.5694	24.831	CSF1R
WZ-7043 LINCS	0.0954324	0.292226	0	0	10.5694	24.831	CSF1R
methylprednisolone CTD 00006322	0.0954324	0.292226	0	0	10.5694	24.831	STAT6
Sodium salicylate CTD 00006761	0.0954324	0.292226	0	0	10.5694	24.831	STAT6
Nimbolide CTD 00001923	0.0954324	0.292226	0	0	10.5694	24.831	IKBKB
HYDROXYCHLOROQUINE SULFATE BOSS	0.0954324	0.292226	0	0	10.5694	24.831	CD4
cytochalasin D CTD 00007076	0.0954324	0.292226	0	0	10.5694	24.831	IKBKB
aminoguanidine CTD 00000144	0.0954324	0.292226	0	0	10.5694	24.831	STAT1
Thuringiensin BOSS	0.0954324	0.292226	0	0	10.5694	24.831	CD4
Voriconazole BOSS	0.0954324	0.292226	0	0	10.5694	24.831	CD4
Methadone hydrochloride BOSS	0.0954324	0.292226	0	0	10.5694	24.831	CD4
5-Aminosalicylic acid TTD 00001112	0.0954324	0.292226	0	0	10.5694	24.831	CASP1
Molephantinin TTD 00009374	0.0954324	0.292226	0	0	10.5694	24.831	APOBEC3G
methimazole BOSS	0.0954324	0.292226	0	0	10.5694	24.831	CD4
Sunitinib TTD 00011140	0.0954324	0.292226	0	0	10.5694	24.831	CSF1R
cholecalciferol CTD 00005655	0.0955626	0.292226	0	0	3.96118	9.30076	TNFSF10;ITGAX
Vitinoin CTD 00007069	0.09584	0.292226	0	0	1.86244	4.36756	CSF1R;SELPLG;OAS1;IRF1;TNFSF10;BTN3A3;TRIM22
Axitinib	0.0971125	0.292226	0	0	3.92253	9.14689	FGR;CSF1R
Dasatinib BOSS	0.0986696	0.292226	0	0	3.88462	8.99668	FGR;CSF1R
nitrofurantoin CTD 00006406	0.0999598	0.292226	0	0	10.0404	23.1229	STAT1
SCH-202676 hydrobromide CTD 00003869	0.0999598	0.292226	0	0	10.0404	23.1229	APOBEC3G
Lenvatinib FDA	0.0999598	0.292226	0	0	10.0404	23.1229	FGR
IKK-2 Inhibitor IV (TPCA-1) MRC	0.0999598	0.292226	0	0	10.0404	23.1229	IKBKB
CHEMBL1967116 Roche	0.0999598	0.292226	0	0	10.0404	23.1229	CSF1R
PLX-4720 Kinome Scan	0.0999598	0.292226	0	0	10.0404	23.1229	FGR
artemisinin CTD 00001499	0.0999598	0.292226	0	0	10.0404	23.1229	IKBKB
clomifene HL60 UP	0.0999598	0.292226	0	0	10.0404	23.1229	MX1
Shogaol CTD 00001852	0.0999598	0.292226	0	0	10.0404	23.1229	IKBKB
hycanthone PC3 UP	0.0999598	0.292226	0	0	10.0404	23.1229	IFI6
purvalanol A CTD 00004150	0.0999598	0.292226	0	0	10.0404	23.1229	STAT6
metixene MCF7 UP	0.0999598	0.292226	0	0	10.0404	23.1229	IFIT1
Nobiletin CTD 00000424	0.0999598	0.292226	0	0	10.0404	23.1229	CD74
clarithromycin BOSS	0.0999598	0.292226	0	0	10.0404	23.1229	CD4
ethinyl estradiol TTD 00007915	0.0999598	0.292226	0	0	10.0404	23.1229	CASP1
maltotetraose BOSS	0.0999598	0.292226	0	0	10.0404	23.1229	CD4
clomipramine PC3 DOWN	0.101805	0.295788	0	0	3.81094	8.70683	SP110;IFI44
[6-[6-(butanoylamino)purin-9-yl]-2-hydroxy-2-oxo-4a,6,7,7a-tetrahydro-4H-furo[3,2-d][1,3,2]dioxaphosphinin-7-yl] butanoate CTD 00005796	0.102167	0.295788	0	0	2.75398	6.28222	CSF1R;GBP2;IRF9
lomustine PC3 DOWN	0.103383	0.295788	0	0	3.77513	8.56695	TRIM38;IFIT1
GW779439X GSK	0.104465	0.295788	0	0	9.56181	21.5992	CSF1R
Dovitinib RBC	0.104465	0.295788	0	0	9.56181	21.5992	FGR
CHEMBL1241473 Roche	0.104465	0.295788	0	0	9.56181	21.5992	CSF1R
labetalol HL60 UP	0.104465	0.295788	0	0	9.56181	21.5992	IFI6
loperamide MCF7 UP	0.104465	0.295788	0	0	9.56181	21.5992	IFIT1
naftopidil HL60 DOWN	0.104465	0.295788	0	0	9.56181	21.5992	IFIT3
Garcinol CTD 00002324	0.104465	0.295788	0	0	9.56181	21.5992	STAT1
CLODRONATE DISODIUM BOSS	0.104465	0.295788	0	0	9.56181	21.5992	CASP1
Poriol TTD 00010293	0.104465	0.295788	0	0	9.56181	21.5992	APOBEC3G
Chebulinic acid TTD 00002818	0.104465	0.295788	0	0	9.56181	21.5992	APOBEC3G
lamotrigine BOSS	0.104465	0.295788	0	0	9.56181	21.5992	TNFRSF14
docetaxel CTD 00002688	0.104968	0.296546	0	0	3.73998	8.4303	TNFSF10;TYMP
hexachlorophene	0.106559	0.296972	0	0	3.70549	8.29678	STAT1;CASP1
thymidine BOSS	0.106559	0.296972	0	0	3.70549	8.29678	CD4;CCR5
SARIN CTD 00006722	0.107324	0.296972	0	0	2.69236	6.0091	CCR1;IRF2;CFLAR
buflomedil PC3 UP	0.108158	0.296972	0	0	3.67161	8.16628	LILRB2;LILRB4
5-Aminosalicylic acid	0.108947	0.296972	0	0	9.12672	20.2329	CASP1
MLN-8054 Kinome Scan	0.108947	0.296972	0	0	9.12672	20.2329	FGR
AMG-706 Kinome Scan	0.108947	0.296972	0	0	9.12672	20.2329	CSF1R
Sunitinib RBC	0.108947	0.296972	0	0	9.12672	20.2329	CSF1R
pivampicillin PC3 DOWN	0.108947	0.296972	0	0	9.12672	20.2329	LILRB2
rimexolone HL60 UP	0.108947	0.296972	0	0	9.12672	20.2329	FGR
4,5,6,7-tetrabromobenzotriazole CTD 00003398	0.108947	0.296972	0	0	9.12672	20.2329	TNFSF10
630-60-4 TTD 00001253	0.108947	0.296972	0	0	9.12672	20.2329	TNFSF10
GNF-PF-3832 TTD 00008267	0.108947	0.296972	0	0	9.12672	20.2329	TNFSF10
oseltamivir BOSS	0.108947	0.296972	0	0	9.12672	20.2329	CD4
Sorafenib CTD 00004146	0.109762	0.296972	0	0	3.63835	8.03872	TNFSF10;CFLAR
diethylstilbestrol CTD 00005818	0.111521	0.296972	0	0	2.645	5.80192	FGR;PIK3IP1;STAT1
1-NITROPYRENE CTD 00001569	0.11258	0.296972	0	0	2.63342	5.75161	OAS1;IRF1;GBP2
carbon monoxide CTD 00005586	0.113408	0.296972	0	0	8.72947	19.002	TNFRSF1B
ETYA CTD 00007037	0.113408	0.296972	0	0	8.72947	19.002	APOBEC3G
fenbendazole CTD 00005958	0.113408	0.296972	0	0	8.72947	19.002	STAT1
stavudine CTD 00007231	0.113408	0.296972	0	0	8.72947	19.002	TYMP
papaverine HL60 UP	0.113408	0.296972	0	0	8.72947	19.002	CFLAR
quercetin HL60 DOWN	0.113408	0.296972	0	0	8.72947	19.002	SP100
rescinnamine MCF7 UP	0.113408	0.296972	0	0	8.72947	19.002	IFI6
2-Acetamidofluorene CTD 00007023	0.113408	0.296972	0	0	8.72947	19.002	IKBKB
2,6-DICHLOROINDOPHENOL CTD 00007030	0.113408	0.296972	0	0	8.72947	19.002	STAT1
1,2-NAPHTHOQUINONE TTD 00000169	0.113408	0.296972	0	0	8.72947	19.002	APOBEC3G
3-O-Methylquercetin TTD 00000808	0.113408	0.296972	0	0	8.72947	19.002	APOBEC3G
5-Amino-2-naphthalenesulfonic acid TTD 00001108	0.113408	0.296972	0	0	8.72947	19.002	APOBEC3G
lindane BOSS	0.113408	0.296972	0	0	8.72947	19.002	APOBEC3G
digoxigenin HL60 DOWN	0.114345	0.296972	0	0	1.87247	4.06052	NAGK;THEMIS2;SP110;CSF2RB;STAT6;TNFRSF1B
Sorafenib	0.114613	0.296972	0	0	3.54207	7.6728	FGR;CSF1R
PD-173955 Kinome Scan	0.114613	0.296972	0	0	3.54207	7.6728	FGR;CSF1R
celecoxib CTD 00003448	0.114613	0.296972	0	0	3.54207	7.6728	TNFSF10;CFLAR
raloxifene HL60 UP	0.115424	0.296972	0	0	2.21764	4.78821	SP100;OAS1;LILRB2;GBP1
OTSSP167 LINCS	0.115781	0.296972	0	0	2.59926	5.60414	IKBKB;FGR;CSF1R
3,3',4,4',5-Pentachlorobiphenyl CTD 00001077	0.115781	0.296972	0	0	2.59926	5.60414	STAT1;XAF1;IFI44L
Vandetanib	0.116243	0.296972	0	0	3.51109	7.55614	FGR;CSF1R
SKI-606 Kinome Scan	0.116243	0.296972	0	0	3.51109	7.55614	FGR;CSF1R
suloctidil MCF7 UP	0.116243	0.296972	0	0	3.51109	7.55614	IRF1;IFIT1
midecamycin HL60 DOWN	0.116856	0.296972	0	0	2.58807	5.55609	CASP1;CSF2RB;TYMP
GW768505A GSK	0.117846	0.296972	0	0	8.36532	17.8882	CSF1R
ALW-II-49-7 LINCS	0.117846	0.296972	0	0	8.36532	17.8882	CSF1R
carnosol CTD 00002718	0.117846	0.296972	0	0	8.36532	17.8882	IKBKB
bleomycin CTD 00005517	0.117846	0.296972	0	0	8.36532	17.8882	CTSS
letrozole HL60 UP	0.117846	0.296972	0	0	8.36532	17.8882	FGR
Lonafarnib CTD 00003616	0.117846	0.296972	0	0	8.36532	17.8882	CFLAR
nitroglycerin CTD 00006039	0.117846	0.296972	0	0	8.36532	17.8882	CASP1
indoprofen CTD 00006148	0.117846	0.296972	0	0	8.36532	17.8882	STAT1
ganciclovir BOSS	0.117846	0.296972	0	0	8.36532	17.8882	CD4
indoprofen TTD 00008600	0.117846	0.296972	0	0	8.36532	17.8882	STAT1
biochanin A TTD 00002445	0.117846	0.296972	0	0	8.36532	17.8882	STAT1
dl-Thioctic acid TTD 00007649	0.117846	0.296972	0	0	8.36532	17.8882	APOBEC3G
juglone TTD 00008752	0.117846	0.296972	0	0	8.36532	17.8882	CASP1
luteolin CTD 00007430	0.121166	0.302653	0	0	3.42131	7.221	CD74;TNFSF10
puromycin MCF7 UP	0.121192	0.302653	0	0	2.54424	5.36929	DDX58;IRF1;TAP1
ILORASERTIB Roche	0.122262	0.302653	0	0	8.0303	16.8764	CSF1R
KIN001-123/WZ-1-84 LINCS	0.122262	0.302653	0	0	8.0303	16.8764	CSF1R
maprotiline MCF7 UP	0.122262	0.302653	0	0	8.0303	16.8764	IFIT1
tetrandrine MCF7 UP	0.122262	0.302653	0	0	8.0303	16.8764	IRF9
albendazole BOSS	0.122262	0.302653	0	0	8.0303	16.8764	CD4
nevirapine BOSS	0.122262	0.302653	0	0	8.0303	16.8764	CD4
Anacardic acid C15:3 CTD 00003117	0.122262	0.302653	0	0	8.0303	16.8764	CFLAR
quinpirole HL60 UP	0.124483	0.307547	0	0	2.51231	5.23461	THEMIS2;MX2;CFLAR
Galangin CTD 00001740	0.126657	0.309278	0	0	7.72106	15.9538	CASP1
bisindolylmaleimide IX CTD 00002617	0.126657	0.309278	0	0	7.72106	15.9538	TNFSF10
Dienogest CTD 00001099	0.126657	0.309278	0	0	7.72106	15.9538	CD4
mecamylamine CTD 00006250	0.126657	0.309278	0	0	7.72106	15.9538	STAT1
84625-61-6 BOSS	0.126657	0.309278	0	0	7.72106	15.9538	CD4
5-Aminosalicylic acid BOSS	0.126657	0.309278	0	0	7.72106	15.9538	CASP1
GDC-0941 CTD 00004868	0.128769	0.309483	0	0	1.93102	3.95808	CALCOCO1;SP100;PIK3IP1;TNFSF10;STAT6
PKC-412 Kinome Scan	0.129483	0.309483	0	0	3.2814	6.70786	FGR;CSF1R
Dabrafenib LINCS	0.129483	0.309483	0	0	3.2814	6.70786	FGR;CSF1R
Dabrafenib FDA	0.129483	0.309483	0	0	3.2814	6.70786	FGR;CSF1R
piperlongumine HL60 DOWN	0.130787	0.309483	0	0	2.11201	4.29623	CCR1;IKBKB;BTN3A3;TNFRSF1B
Pazopanib hydrochloride	0.131029	0.309483	0	0	7.43472	15.1098	CSF1R
ALW-II-38-3 LINCS	0.131029	0.309483	0	0	7.43472	15.1098	CSF1R
juglone CTD 00000198	0.131029	0.309483	0	0	7.43472	15.1098	CASP1
15442-64-5 CTD 00000915	0.131029	0.309483	0	0	7.43472	15.1098	STAT1
venlafaxine CTD 00002095	0.131029	0.309483	0	0	7.43472	15.1098	MVP
Benzamide CTD 00001769	0.131029	0.309483	0	0	7.43472	15.1098	TEP1
STREPTOZOTOCIN CTD 00006786	0.131029	0.309483	0	0	7.43472	15.1098	TNFRSF1B
nutlin-3B BOSS	0.131029	0.309483	0	0	7.43472	15.1098	TNFSF10
SU 5416 BOSS	0.131029	0.309483	0	0	7.43472	15.1098	APOBEC3G
Vinblastine sulfate BOSS	0.131029	0.309483	0	0	7.43472	15.1098	CD4
uracil BOSS	0.131029	0.309483	0	0	7.43472	15.1098	APOBEC3G
Epirubicin CTD 00007057	0.131029	0.309483	0	0	7.43472	15.1098	TYMP
HEMATOXYLIN BOSS	0.131162	0.309483	0	0	2.45078	4.97833	CD4;APOBEC3G;PHF11
doxycycline HL60 UP	0.131665	0.309581	0	0	2.10643	4.27079	SP100;OAS1;LILRB2;GBP1
0297417-0002B PC3 UP	0.132847	0.309581	0	0	3.22857	6.51707	IFIT1;IFIT2
methyprylon BOSS	0.132847	0.309581	0	0	3.22857	6.51707	CD4;PHF11
AZD4547 LINCS	0.134536	0.309581	0	0	3.20279	6.42455	FGR;CSF1R
alpha-GalNAc BOSS	0.134536	0.309581	0	0	3.20279	6.42455	CD4;NAGK
L-histidine BOSS	0.134536	0.309581	0	0	3.20279	6.42455	CD4;SLC15A3
AZD7762 LINCS	0.134548	0.309581	0	0	2.42112	4.85636	IKBKB;FGR;CSF1R
triamterene	0.13538	0.309581	0	0	7.16883	14.3353	CASP1
isoxsuprine PC3 UP	0.13538	0.309581	0	0	7.16883	14.3353	MX1
niclosamide PC3 DOWN	0.13538	0.309581	0	0	7.16883	14.3353	IFIT1
Pararosaniline CTD 00000224	0.13538	0.309581	0	0	7.16883	14.3353	APOBEC3G
ZIRAM CTD 00007014	0.13538	0.309581	0	0	7.16883	14.3353	FCGR3A
parathion BOSS	0.13538	0.309581	0	0	7.16883	14.3353	CD4
D-MONAPTERIN BOSS	0.13538	0.309581	0	0	7.16883	14.3353	CD4
Vinzam BOSS	0.13538	0.309581	0	0	7.16883	14.3353	CD4
lansoprazole BOSS	0.13538	0.309581	0	0	7.16883	14.3353	CD4
IMIQUIMOD BOSS	0.13538	0.309581	0	0	7.16883	14.3353	CD4
Chromium(VI) CTD 00002830	0.137929	0.314839	0	0	3.15242	6.24499	STAT1;IRF7
Indirubin Derivative E804 RBC	0.13971	0.314909	0	0	6.92128	13.6224	FGR
amantadine PC3 UP	0.13971	0.314909	0	0	6.92128	13.6224	IFI6
mepacrine MCF7 UP	0.13971	0.314909	0	0	6.92128	13.6224	SUSD6
fumaric acid BOSS	0.13971	0.314909	0	0	6.92128	13.6224	CD4
7-AMINO-4-HYDROXY-2-NAPHTHALENESULFONIC ACID TTD 00001268	0.13971	0.314909	0	0	6.92128	13.6224	APOBEC3G
lamivudine BOSS	0.13971	0.314909	0	0	6.92128	13.6224	CD4
stearic acid BOSS	0.13971	0.314909	0	0	6.92128	13.6224	SELPLG
latamoxef HL60 UP	0.143697	0.321172	0	0	1.55917	3.02487	RTP4;SP100;APOBEC3G;OAS1;BTN3A3;IL16;LILRB2;GBP2;GBP1
Cryptotanshinone CTD 00001774	0.144017	0.321172	0	0	6.69024	12.9645	STAT1
CHIR-265/RAF-265 Kinome Scan	0.144017	0.321172	0	0	6.69024	12.9645	CSF1R
carmustine PC3 DOWN	0.144017	0.321172	0	0	6.69024	12.9645	IFIT1
SB 216763 TTD 00010836	0.144017	0.321172	0	0	6.69024	12.9645	APOBEC3G
Diacetylmorphine BOSS	0.144017	0.321172	0	0	6.69024	12.9645	CD4
Adenosine triphosphate BOSS	0.144772	0.322285	0	0	3.05628	5.90654	CD4;CASP1
anisomycin HL60 DOWN	0.145717	0.323816	0	0	1.59963	3.08102	FGR;SELPLG;THEMIS2;TNFSF10;BTN3A3;IL16;LGALS9;TRIM22
WH-4-023 LINCS	0.146494	0.324969	0	0	3.03314	5.82597	FGR;CSF1R
etacrynic acid HL60 UP	0.148304	0.32783	0	0	6.4741	12.3558	TRIM22
lithocholic acid HL60 UP	0.148304	0.32783	0	0	6.4741	12.3558	FGR
pyrvinium HL60 UP	0.149951	0.330305	0	0	2.98791	5.6694	CASP1;TYMP
ursodiol CTD 00006973	0.151685	0.330305	0	0	2.96579	5.59332	STAT1;CFLAR
digitoxin	0.152569	0.330305	0	0	6.27146	11.7912	TNFSF10
5-Aminosalicylic acid CTD 00007308	0.152569	0.330305	0	0	6.27146	11.7912	CASP1
Regorafenib FDA	0.152569	0.330305	0	0	6.27146	11.7912	CSF1R
IPA-3 MRC	0.152569	0.330305	0	0	6.27146	11.7912	IKBKB
3-Aminofluoranthene CTD 00002071	0.152569	0.330305	0	0	6.27146	11.7912	APOBEC3G
doxazosin HL60 DOWN	0.152569	0.330305	0	0	6.27146	11.7912	SP100
EGTA CTD 00005889	0.152569	0.330305	0	0	6.27146	11.7912	TNFSF10
fentanyl BOSS	0.152569	0.330305	0	0	6.27146	11.7912	CD4
SU 5416 CTD 00003630	0.152569	0.330305	0	0	6.27146	11.7912	APOBEC3G
DL-ISOLEUCINE BOSS	0.152569	0.330305	0	0	6.27146	11.7912	CD4
pyrithyldione HL60 UP	0.153446	0.331633	0	0	1.98069	3.71262	SP100;LILRB2;GBP1;LILRB4
quercetin CTD 00006679	0.153795	0.331817	0	0	1.3354	2.50006	CD74;RSAD2;APOBEC3G;DDX58;STAT1;MVP;FGL2;IFI6;TAP1;CFLAR;IFIT1;TNFRSF1B;RNF213;OAS1;TEP1;TNFSF10;CASP1;TNFRSF14;TRIM38;TRIM22
CEP-701 Kinome Scan	0.155481	0.334535	0	0	2.25704	4.20088	IKBKB;FGR;CSF1R
alclometasone HL60 UP	0.156813	0.334535	0	0	6.08111	11.2665	FGR
alexidine PC3 DOWN	0.156813	0.334535	0	0	6.08111	11.2665	IFIT1
Geranylgeranyl pyrophosphate CTD 00000102	0.156813	0.334535	0	0	6.08111	11.2665	TNFSF10
etoposide MCF7 UP	0.156813	0.334535	0	0	6.08111	11.2665	TAP1
SU 5416 TTD 00011104	0.156813	0.334535	0	0	6.08111	11.2665	APOBEC3G
Bosutinib FDA	0.156913	0.334535	0	0	2.90134	5.37347	FGR;CSF1R
BMS-536924,KIN001-126 LINCS	0.158663	0.337695	0	0	2.88047	5.30286	FGR;CSF1R
mefloquine MCF7 UP	0.160417	0.339308	0	0	2.85989	5.23355	IRF1;IFIT1
Ki-20227 Kinome Scan	0.161037	0.339308	0	0	5.90196	10.7777	CSF1R
N-formylmethionylleucylphenylalanine CTD 00006360	0.161037	0.339308	0	0	5.90196	10.7777	FGR
leucovorin CTD 00005678	0.161037	0.339308	0	0	5.90196	10.7777	TYMP
Deuterium hydride BOSS	0.161037	0.339308	0	0	5.90196	10.7777	CD4
leflunomide BOSS	0.161037	0.339308	0	0	5.90196	10.7777	CD4
Pirinixic acid CTD 00000280	0.16251	0.34059	0	0	1.47733	2.68433	CD74;NAGK;RIPK3;PIK3IP1;MVP;TNFRSF14;STAT6;IFIT1;TNFRSF1B;IFIT2
anisomycin PC3 UP	0.163322	0.34059	0	0	1.60393	2.90638	SELPLG;IRF1;IRF7;IFI44;SUSD6;CFLAR;IFIT2
Zoledronic acid CTD 00003127	0.163863	0.34059	0	0	1.92785	3.48695	MVP;CASP1;TRIM22;TYMP
melphalan CTD 00006262	0.163885	0.34059	0	0	2.19901	3.97711	CIITA;IRF2;IL16
Dasatinib	0.163935	0.34059	0	0	2.81961	5.09865	FGR;CSF1R
WZ3105 LINCS	0.165239	0.34059	0	0	5.73304	10.3216	FGR
TAXIFOLIN CTD 00000115	0.165239	0.34059	0	0	5.73304	10.3216	STAT1
trolox CTD 00000557	0.165239	0.34059	0	0	5.73304	10.3216	TNFSF10
Luronit CTD 00006106	0.165239	0.34059	0	0	5.73304	10.3216	CFLAR
adenosine CTD 00005319	0.165239	0.34059	0	0	5.73304	10.3216	CFLAR
phenylarsine oxide CTD 00001378	0.165239	0.34059	0	0	5.73304	10.3216	STAT1
9-Anthroic acid BOSS	0.165239	0.34059	0	0	5.73304	10.3216	CD4
amphotericin b BOSS	0.165239	0.34059	0	0	5.73304	10.3216	CD4
SU-14813 Kinome Scan	0.1657	0.34059	0	0	2.79989	5.03301	FGR;CSF1R
ellagic acid CTD 00005891	0.1657	0.34059	0	0	2.79989	5.03301	APOBEC3G;IRF9
ethinyl estradiol	0.16942	0.342098	0	0	5.57351	9.89507	CASP1
IKK Inhibitor VII MRC	0.16942	0.342098	0	0	5.57351	9.89507	IKBKB
beclometasone HL60 UP	0.16942	0.342098	0	0	5.57351	9.89507	FGR
EXEMESTANE CTD 00002383	0.16942	0.342098	0	0	5.57351	9.89507	TNFRSF14
ivermectin MCF7 UP	0.16942	0.342098	0	0	5.57351	9.89507	DDX58
Selenium methyl cysteine CTD 00000103	0.16942	0.342098	0	0	5.57351	9.89507	TNFSF10
Romidepsin CTD 00003096	0.16942	0.342098	0	0	5.57351	9.89507	CFLAR
chlorpyrifos BOSS	0.16942	0.342098	0	0	5.57351	9.89507	CD4
Psoralen BOSS	0.16942	0.342098	0	0	5.57351	9.89507	CD4
HELENALIN TTD 00008402	0.16942	0.342098	0	0	5.57351	9.89507	TNFSF10
Calcimycin BOSS	0.16942	0.342098	0	0	5.57351	9.89507	CASP1
lanatoside C HL60 UP	0.170624	0.343664	0	0	1.89564	3.35204	IRF2;CASP1;TAP1;TRIM38
VANADIUM CTD 00006979	0.171014	0.343664	0	0	2.74233	4.84299	IRF1;ITGAX
EXEL-2880/GSK-1363089 Kinome Scan	0.171014	0.343664	0	0	2.74233	4.84299	FGR;CSF1R
deptropine HL60 DOWN	0.173552	0.346063	0	0	1.88215	3.29618	STAT1;CASP1;CFLAR;FCGR2C
OZONE CTD 00006460	0.173581	0.346063	0	0	5.4226	9.49559	STAT1
Redoxal TTD 00010526	0.173581	0.346063	0	0	5.4226	9.49559	APOBEC3G
uric acid BOSS	0.173581	0.346063	0	0	5.4226	9.49559	CASP1
2-Naphthoxyacetic acid BOSS	0.173581	0.346063	0	0	5.4226	9.49559	TNFSF10
resveratrol CTD 00002483	0.175645	0.347714	0	0	1.42329	2.47552	CSF1R;SP100;RSAD2;APOBEC3G;STAT1;MVP;TNFSF10;CASP1;STAT6;CFLAR;IRF9
Barasertib LINCS	0.177721	0.347714	0	0	5.27964	9.1208	CSF1R
Bosutinib RBC	0.177721	0.347714	0	0	5.27964	9.1208	FGR
Axitinib FDA	0.177721	0.347714	0	0	5.27964	9.1208	CSF1R
AG-013736 Kinome Scan	0.177721	0.347714	0	0	5.27964	9.1208	CSF1R
benzylpenicillin HL60 DOWN	0.177721	0.347714	0	0	5.27964	9.1208	CSF2RB
carbamazepine HL60 DOWN	0.177721	0.347714	0	0	5.27964	9.1208	CFLAR
1,2-NAPHTHOQUINONE CTD 00001871	0.177721	0.347714	0	0	5.27964	9.1208	APOBEC3G
1,6,7,8,9,11a,12,13,14,14a-Decahydro-1,13-dihydroxy-6-methyl-4H-cyclopent [f]oxacyclotridecin-4-one CTD 00007351	0.177721	0.347714	0	0	5.27964	9.1208	TNFSF10
oxidopamine CTD 00007130	0.177721	0.347714	0	0	5.27964	9.1208	TNFRSF1B
Tetradioxin BOSS	0.177721	0.347714	0	0	5.27964	9.1208	CD4
ethinyl estradiol BOSS	0.177721	0.347714	0	0	5.27964	9.1208	CASP1
HG-9-91-01 LINCS	0.178143	0.348	0	0	2.66914	4.60473	FGR;CSF1R
Pregna-4,17(20)-diene-3,16-dione CTD 00001094	0.18184	0.35249	0	0	5.144	8.76861	CFLAR
propylthiouracil PC3 DOWN	0.18184	0.35249	0	0	5.144	8.76861	LILRB2
trifluoperazine MCF7 UP	0.18184	0.35249	0	0	5.144	8.76861	IFIT1
DMA-4 herbicide BOSS	0.18184	0.35249	0	0	5.144	8.76861	CD4
penicillin g BOSS	0.18184	0.35249	0	0	5.144	8.76861	CD4
AZD5438 LINCS	0.18352	0.354191	0	0	2.61675	4.43652	IKBKB;CSF1R
N-NITROSODIETHYLAMINE CTD 00005817	0.185318	0.354191	0	0	2.59974	4.38233	IFI6;GBP1
1-butanol CTD 00007334	0.185939	0.354191	0	0	5.01515	8.43717	FGR
Sunitinib CTD 00004175	0.185939	0.354191	0	0	5.01515	8.43717	CSF1R
TETRACHLOROETHYLENE CTD 00006849	0.185939	0.354191	0	0	5.01515	8.43717	MX1
MLN8054 LINCS	0.185939	0.354191	0	0	5.01515	8.43717	FGR
alvespimycin HL60 UP	0.185939	0.354191	0	0	5.01515	8.43717	CASP1
quinisocaine MCF7 UP	0.185939	0.354191	0	0	5.01515	8.43717	IRF1
uric acid CTD 00006967	0.185939	0.354191	0	0	5.01515	8.43717	CASP1
asparagine BOSS	0.185939	0.354191	0	0	5.01515	8.43717	CD4
SMR000103217 TTD 00010985	0.185939	0.354191	0	0	5.01515	8.43717	APOBEC3G
OCHRATOXIN A CTD 00001202	0.186091	0.354191	0	0	2.06249	3.46811	NAGK;XAF1;APOL1
Nintedanib FDA	0.187118	0.355074	0	0	2.58294	4.32905	FGR;CSF1R
BIBF-1120 (derivative) Kinome Scan	0.187118	0.355074	0	0	2.58294	4.32905	FGR;CSF1R
Pyrrolidine dithiocarbamate CTD 00001021	0.188921	0.357956	0	0	2.56636	4.27665	IRF1;TNFRSF1B
monorden HL60 UP	0.190018	0.358417	0	0	4.89258	8.12481	CASP1
kynurenine BOSS	0.190018	0.358417	0	0	4.89258	8.12481	CD4
clioquinol TTD 00007229	0.190018	0.358417	0	0	4.89258	8.12481	CASP1
raloxifene HL60 DOWN	0.190726	0.35868	0	0	2.54999	4.22511	IKBKB;CFLAR
Sorafenib tosylate BOSS	0.190726	0.35868	0	0	2.54999	4.22511	CD4;TNFSF10
eugenol CTD 00005949	0.192534	0.360672	0	0	2.53382	4.17442	STAT1;CCR5
Sorafenib Kinome Scan	0.194076	0.360672	0	0	4.77585	7.83004	CSF1R
ABT-869 Kinome Scan	0.194076	0.360672	0	0	4.77585	7.83004	CSF1R
1,3,5[10]-Estratriene-3,4,17 beta-triol CTD 00000733	0.194076	0.360672	0	0	4.77585	7.83004	APOBEC3G
Cleland's reagent CTD 00005862	0.194076	0.360672	0	0	4.77585	7.83004	IKBKB
GADOLINIUM BOSS	0.194076	0.360672	0	0	4.77585	7.83004	CD4
clioquinol BOSS	0.194076	0.360672	0	0	4.77585	7.83004	CASP1
Thioridazine hydrochloride BOSS	0.194076	0.360672	0	0	4.77585	7.83004	CASP1
strophanthidin PC3 DOWN	0.197971	0.365482	0	0	2.48652	4.02725	NAGK;IFIT1
Acetovanillone CTD 00002374	0.198114	0.365482	0	0	4.66455	7.55149	STAT1
nicotinic acid BOSS	0.198114	0.365482	0	0	4.66455	7.55149	CD4
resveratrol TTD 00010551	0.198114	0.365482	0	0	4.66455	7.55149	APOBEC3G
9-Methoxyellipticine TTD 00001373	0.198114	0.365482	0	0	4.66455	7.55149	CASP1
Bromoacetate CTD 00000832	0.202133	0.371264	0	0	4.55831	7.28797	TNFSF10
metoprolol HL60 UP	0.202133	0.371264	0	0	4.55831	7.28797	SP100
Toluidine Blue O BOSS	0.202133	0.371264	0	0	4.55831	7.28797	CD4
diphenylpyraline BOSS	0.20525	0.376413	0	0	2.42611	3.84182	CD4;STAT6
AZD-2171 Kinome Scan	0.206131	0.376413	0	0	4.45679	7.03836	CSF1R
Salicylate, sodium BOSS	0.206131	0.376413	0	0	4.45679	7.03836	CD4
2-deoxy-D-glucose BOSS	0.206131	0.376413	0	0	4.45679	7.03836	TNFSF10
tobramycin PC3 DOWN	0.207074	0.377588	0	0	2.41146	3.79728	SP100;LILRB2
pyrvinium MCF7 UP	0.2089	0.379281	0	0	2.39699	3.75344	TAP1;SUSD6
Staurosporine Kinome Scan	0.209038	0.379281	0	0	1.94171	3.03924	IKBKB;FGR;CSF1R
Cardidigin CTD 00005822	0.210109	0.379281	0	0	4.35968	6.80166	TNFSF10
AMILORIDE CTD 00005369	0.210109	0.379281	0	0	4.35968	6.80166	TNFSF10
isoniazid BOSS	0.210109	0.379281	0	0	4.35968	6.80166	CD4
2-Mercaptobenzothiazole CTD 00000240	0.210109	0.379281	0	0	4.35968	6.80166	CCR5
carbamazepine BOSS	0.210109	0.379281	0	0	4.35968	6.80166	CD4
5109870 MCF7 UP	0.210728	0.379853	0	0	2.38268	3.71028	TAP1;SUSD6
morphine BOSS	0.212558	0.382604	0	0	2.36855	3.66779	CD4;CCR5
emetine MCF7 UP	0.213963	0.383134	0	0	1.6046	2.47421	DDX58;IRF1;IRF7;TAP1;IRF9
diltiazem PC3 UP	0.214068	0.383134	0	0	4.26671	6.57696	OAS1
Resveratrol-13C6 TTD 00010554	0.214068	0.383134	0	0	4.26671	6.57696	APOBEC3G
butyric acid CTD 00007353	0.214068	0.383134	0	0	4.26671	6.57696	TLR1
parthenolide PC3 DOWN	0.216222	0.3858	0	0	2.34077	3.58477	TRIM38;IFIT1
Pazopanib FDA	0.218007	0.3858	0	0	4.17761	6.36345	CSF1R
Staurosporine, N-benzoyl- RBC	0.218007	0.3858	0	0	4.17761	6.36345	CSF1R
Pazopanib Kinome Scan	0.218007	0.3858	0	0	4.17761	6.36345	CSF1R
pioglitazone PC3 UP	0.218007	0.3858	0	0	4.17761	6.36345	OAS1
propionic acid BOSS	0.218007	0.3858	0	0	4.17761	6.36345	SELPLG
Lenalidomide BOSS	0.218007	0.3858	0	0	4.17761	6.36345	CD4
mycophenolic acid BOSS	0.218007	0.3858	0	0	4.17761	6.36345	CD4
proscillaridin HL60 UP	0.219438	0.387786	0	0	1.8924	2.87017	IRF2;CASP1;TRIM38
palmitic acid BOSS	0.221729	0.389997	0	0	2.30029	3.46493	SELPLG;CASP1
Cabozantinib FDA	0.221927	0.389997	0	0	4.09215	6.16035	FGR
fluconazole BOSS	0.221927	0.389997	0	0	4.09215	6.16035	CD4
methacholine BOSS	0.221927	0.389997	0	0	4.09215	6.16035	CD4
niclosamide HL60 UP	0.223567	0.392332	0	0	2.28711	3.42619	IRF2;CFLAR
dUTP BOSS	0.225406	0.392472	0	0	2.27407	3.38802	CD4;TNFRSF1B
GEMCITABINE HYDROCHLORIDE BOSS	0.225406	0.392472	0	0	2.27407	3.38802	CD4;TNFSF10
1-(5-deoxypentofuranosyl)-5-fluoropyrimidine-2,4(1h,3h)-dione CTD 00001171	0.225827	0.392472	0	0	4.0101	5.96697	TYMP
astemizole HL60 UP	0.225827	0.392472	0	0	4.0101	5.96697	GBP2
budesonide CTD 00007317	0.225827	0.392472	0	0	4.0101	5.96697	STAT1
parthenolide CTD 00000087	0.225827	0.392472	0	0	4.0101	5.96697	IKBKB
5H-quinolino[8,7-c][1,2]benzothiazine 6,6-dioxide TTD 00001179	0.225827	0.392472	0	0	4.0101	5.96697	APOBEC3G
IRON CTD 00006166	0.227247	0.393312	0	0	2.26118	3.35043	CD74;TNFSF10
doxycycline HL60 DOWN	0.227247	0.393312	0	0	2.26118	3.35043	STAT1;CFLAR
histamine BOSS	0.227247	0.393312	0	0	2.26118	3.35043	CD4;CASP1
folic acid BOSS	0.229089	0.39594	0	0	2.24843	3.31339	CD4;IFI6
SP600125 LINCS	0.229708	0.39594	0	0	3.93127	5.7827	IKBKB
dinoprostone PC3 UP	0.229708	0.39594	0	0	3.93127	5.7827	OAS1
HC toxin MCF7 UP	0.231264	0.398077	0	0	1.83978	2.69381	CALCOCO1;IRF7;IFI6
paclitaxel CTD 00007144	0.233229	0.398237	0	0	1.65397	2.40775	TNFSF10;TAP1;CFLAR;TYMP
Melitten CTD 00006261	0.233569	0.398237	0	0	3.85548	5.60693	IKBKB
HELENALIN CTD 00000035	0.233569	0.398237	0	0	3.85548	5.60693	TNFSF10
alprostadil PC3 UP	0.233569	0.398237	0	0	3.85548	5.60693	OAS1
ellipticine MCF7 UP	0.233569	0.398237	0	0	3.85548	5.60693	TAP1
O-Phospho-L-tyrosine BOSS	0.233569	0.398237	0	0	3.85548	5.60693	STAT1
Cyclohexanecarboxamide, 4-(1-aminoethyl)-N-4-pyridinyl-, trans- CTD 00003513	0.233569	0.398237	0	0	3.85548	5.60693	TNFSF10
mifepristone CTD 00007083	0.233908	0.398276	0	0	1.82848	2.65646	CD4;TNFSF10;CFLAR
terfenadine MCF7 UP	0.234621	0.39895	0	0	2.21103	3.20552	IRF1;IFIT1
indomethacin CTD 00006147	0.235232	0.399451	0	0	1.82288	2.63804	STAT1;CFLAR;GBP1
Sunitinib Kinome Scan	0.236467	0.400453	0	0	2.19884	3.17061	FGR;CSF1R
sucrose BOSS	0.236467	0.400453	0	0	2.19884	3.17061	CD4;TNFRSF14
HKI-272 Kinome Scan	0.237412	0.400453	0	0	3.78254	5.43914	CSF1R
3,3',4,4'-Tetrachlorobiphenyl CTD 00001342	0.237412	0.400453	0	0	3.78254	5.43914	CCR1
1,10-phenanthroline BOSS	0.237412	0.400453	0	0	3.78254	5.43914	CASP1
L-alanine BOSS	0.238313	0.400901	0	0	2.18678	3.13621	CD4;STAT1
L-cysteine BOSS	0.238313	0.400901	0	0	2.18678	3.13621	CD4;CASP1
Sunitinib FDA	0.240161	0.401527	0	0	2.17485	3.1023	FGR;CSF1R
acetic acid BOSS	0.240161	0.401527	0	0	2.17485	3.1023	CD4;SELPLG
Vandetanib Kinome Scan	0.241235	0.401527	0	0	3.71231	5.27884	FGR
Vandetanib FDA	0.241235	0.401527	0	0	3.71231	5.27884	FGR
Tanespimycin CTD 00003582	0.241235	0.401527	0	0	3.71231	5.27884	TNFSF10
verapamil MCF7 DOWN	0.241235	0.401527	0	0	3.71231	5.27884	STAT1
LEAD BOSS	0.241235	0.401527	0	0	3.71231	5.27884	CCR5
gossypol TTD 00008290	0.241235	0.401527	0	0	3.71231	5.27884	CASP1
strophanthidin HL60 DOWN	0.243207	0.40364	0	0	1.78997	2.53074	SELPLG;NAGK;SP110
Prestwick-983 HL60 UP	0.243858	0.40364	0	0	2.15137	3.03595	MX2;CFLAR
GLYCOPROTEIN BOSS	0.243858	0.40364	0	0	2.15137	3.03595	CD4;CCR5
Sorafenib LINCS	0.245039	0.40364	0	0	3.64463	5.12558	CSF1R
pentachlorophenol CTD 00006479	0.245039	0.40364	0	0	3.64463	5.12558	CCR5
ciprofloxacin BOSS	0.245039	0.40364	0	0	3.64463	5.12558	CD4
gossypol BOSS	0.245039	0.40364	0	0	3.64463	5.12558	CASP1
ciglitazone CTD 00001835	0.245708	0.40364	0	0	2.13982	3.00348	OAS1;APOL1
L-glutamine BOSS	0.245708	0.40364	0	0	2.13982	3.00348	CD4;PHF11
HEXACHLOROETHANE BOSS	0.245708	0.40364	0	0	2.13982	3.00348	CD4;FGL2
AGN-PC-0JHFVD BOSS	0.247558	0.404045	0	0	2.12839	2.97147	FCGR3A;CD4
nitric oxide BOSS	0.247558	0.404045	0	0	2.12839	2.97147	CD4;STAT1
N-Acetyl-L-cysteine BOSS	0.247558	0.404045	0	0	2.12839	2.97147	TNFSF10;CASP1
Insulin BOSS	0.247558	0.404045	0	0	2.12839	2.97147	CD4;TNFSF10
serine BOSS	0.247558	0.404045	0	0	2.12839	2.97147	CD4;STAT1
FERROUS SULFATE CTD 00001009	0.248825	0.405063	0	0	3.57937	4.97892	SELPLG
orlistat CTD 00002339	0.248825	0.405063	0	0	3.57937	4.97892	TNFSF10
cyclosporin A BOSS	0.249408	0.40549	0	0	2.11708	2.93991	CD4;CCR5
Simvastatin and niacin BOSS	0.25126	0.407973	0	0	2.10589	2.9088	FCGR3A;CD4
digoxin	0.252591	0.408556	0	0	3.51639	4.8385	TNFSF10
chrysin HL60 DOWN	0.252591	0.408556	0	0	3.51639	4.8385	TNFSF10
nocodazole CTD 00007087	0.252591	0.408556	0	0	3.51639	4.8385	TYMP
PLATINUM BOSS	0.253111	0.408872	0	0	2.09481	2.87812	CD4;TNFSF10
Nitroprusside CTD 00006411	0.256339	0.412214	0	0	3.45559	4.70394	IKBKB
Everolimus BOSS	0.256339	0.412214	0	0	3.45559	4.70394	CD4
MANGANESE CHLORIDE CTD 00001187	0.256816	0.412214	0	0	2.07301	2.81804	APOL1;APOL2
Dinoprostone BOSS	0.256816	0.412214	0	0	2.07301	2.81804	CD4;STAT1
water BOSS	0.256816	0.412214	0	0	2.07301	2.81804	CD4;STAT1
Staurosporine, Streptomyces sp. RBC	0.258668	0.413598	0	0	2.06227	2.78862	FGR;CSF1R
5-Fluorouracil BOSS	0.258668	0.413598	0	0	2.06227	2.78862	CD4;TNFSF10
Sorafenib FDA	0.260068	0.413598	0	0	3.39685	4.57491	CSF1R
CP-690334-01 MCF7 UP	0.260068	0.413598	0	0	3.39685	4.57491	IRF7
Cephalochromin TTD 00002771	0.260068	0.413598	0	0	3.39685	4.57491	APOBEC3G
rapamycin BOSS	0.260521	0.413598	0	0	2.05165	2.75961	CD4;STAT1
Acid red 87 BOSS	0.260521	0.413598	0	0	2.05165	2.75961	CD4;PHF11
hydrocortisone BOSS	0.260521	0.413598	0	0	2.05165	2.75961	FCGR3A;CD4
cicloheximide MCF7 UP	0.260633	0.413598	0	0	1.72253	2.31619	DDX58;IRF1;TAP1
vorinostat PC3 DOWN	0.26198	0.4139	0	0	1.71755	2.30063	PHF11;CFLAR;IFIT2
Bosutinib	0.262374	0.4139	0	0	2.04113	2.731	FGR;CSF1R
alprazolam BOSS	0.262374	0.4139	0	0	2.04113	2.731	CD4;STAT1
Nickelous acetate CTD 00003684	0.263779	0.4139	0	0	3.34007	4.45112	IRF1
fluticasone HL60 UP	0.263779	0.4139	0	0	3.34007	4.45112	FGR
ALUMINUM BOSS	0.263779	0.4139	0	0	3.34007	4.45112	CD4
azathioprine BOSS	0.263779	0.4139	0	0	3.34007	4.45112	CD4
Electrocorundum CTD 00005364	0.263779	0.4139	0	0	3.34007	4.45112	TNFSF10
ouabain BOSS	0.263779	0.4139	0	0	3.34007	4.45112	TNFSF10
doxorubicin BOSS	0.264227	0.414088	0	0	2.03072	2.70277	CD4;TNFSF10
L-thyroxine BOSS	0.266081	0.416474	0	0	2.02041	2.67493	CD4;PHF11
troglitazone PC3 UP	0.267472	0.416581	0	0	3.28515	4.33226	OAS1
DL-Methamphetamine BOSS	0.267472	0.416581	0	0	3.28515	4.33226	CD4
Ademetionine BOSS	0.267472	0.416581	0	0	3.28515	4.33226	RSAD2
Iniprol BOSS	0.267472	0.416581	0	0	3.28515	4.33226	PHF11
WZ4002 LINCS	0.271146	0.417168	0	0	3.232	4.21808	CSF1R
etynodiol HL60 UP	0.271146	0.417168	0	0	3.232	4.21808	FGR
Dibenziodolium CTD 00000351	0.271146	0.417168	0	0	3.232	4.21808	CASP1
resveratrol MCF7 UP	0.271146	0.417168	0	0	3.232	4.21808	TAP1
digoxin CTD 00005825	0.271146	0.417168	0	0	3.232	4.21808	TNFSF10
T0901317 CTD 00003912	0.271146	0.417168	0	0	3.232	4.21808	STAT1
beta-carotene BOSS	0.271146	0.417168	0	0	3.232	4.21808	CD4
myricetin TTD 00009430	0.271146	0.417168	0	0	3.232	4.21808	APOBEC3G
TAE-684 Kinome Scan	0.271641	0.417168	0	0	1.9901	2.59365	FGR;CSF1R
temozolomide CTD 00002088	0.271641	0.417168	0	0	1.9901	2.59365	TNFSF10;IFIT1
trichostatin A MCF7 UP	0.272325	0.417168	0	0	1.39955	1.82048	CALCOCO1;THEMIS2;MVP;IRF7;SUSD6;IFIT1
MERCURY CTD 00006274	0.27415	0.417168	0	0	1.67396	2.16623	FCGR3A;DNAH1;TNFSF10
PHA-665752 Kinome Scan	0.274801	0.417168	0	0	3.18054	4.10832	CSF1R
JWE-035 LINCS	0.274801	0.417168	0	0	3.18054	4.10832	CSF1R
JNK-9L LINCS	0.274801	0.417168	0	0	3.18054	4.10832	CSF1R
Gallic acid CTD 00006020	0.274801	0.417168	0	0	3.18054	4.10832	IKBKB
chlorpyrifos CTD 00005880	0.274801	0.417168	0	0	3.18054	4.10832	ITGAX
enoxaparin CTD 00006081	0.274801	0.417168	0	0	3.18054	4.10832	ITGAX
mycophenolate mofetil BOSS	0.274801	0.417168	0	0	3.18054	4.10832	CD4
ionomycin BOSS	0.274801	0.417168	0	0	3.18054	4.10832	CD4
MINOCYCLINE HYDROCHLORIDE BOSS	0.274801	0.417168	0	0	3.18054	4.10832	CD4
Capsaicin CTD 00005570	0.275347	0.417493	0	0	1.97039	2.54126	TNFSF10;CFLAR
8-azaguanine PC3 DOWN	0.2772	0.419657	0	0	1.96068	2.51558	BTN3A3;IFIT1
Momelotinib LINCS	0.278439	0.419657	0	0	3.13068	4.00275	IKBKB
Mangiferin CTD 00000713	0.278439	0.419657	0	0	3.13068	4.00275	IKBKB
gentamicin BOSS	0.278439	0.419657	0	0	3.13068	4.00275	CD4
SODIUM SULFATE BOSS	0.278439	0.419657	0	0	3.13068	4.00275	CD4
0175029-0000 MCF7 UP	0.27958	0.420873	0	0	1.65527	2.10959	STAT1;IFI6;SUSD6
luteolin PC3 DOWN	0.282059	0.423088	0	0	3.08236	3.90116	SP100
Masoprocol CTD 00006416	0.282059	0.423088	0	0	3.08236	3.90116	TNFSF10
SANGUINARINE CTD 00000244	0.282059	0.423088	0	0	3.08236	3.90116	STAT6
thalidomide BOSS	0.28566	0.426965	0	0	3.03551	3.80335	CD4
FITC BOSS	0.28566	0.426965	0	0	3.03551	3.80335	CD4
creatine BOSS	0.28566	0.426965	0	0	3.03551	3.80335	CD4
NVP-TAE684 LINCS	0.28646	0.427147	0	0	1.91351	2.39219	FGR;CSF1R
(-)-Epigallocatechin gallate BOSS	0.28646	0.427147	0	0	1.91351	2.39219	CD4;TNFSF10
MANGANESE CTD 00006240	0.288311	0.429266	0	0	1.90434	2.36846	APOL1;APOL2
histamine CTD 00006100	0.289244	0.429266	0	0	2.99005	3.70911	IL16
5-azacytidine BOSS	0.289244	0.429266	0	0	2.99005	3.70911	CD4
Calcifediol BOSS	0.289244	0.429266	0	0	2.99005	3.70911	CD4
anisomycin MCF7 UP	0.289964	0.429828	0	0	1.41633	1.75341	DDX58;IRF1;IRF7;TAP1;IFIT1
spiperone PC3 DOWN	0.29281	0.433537	0	0	2.94593	3.61829	IFIT1
mephentermine HL60 UP	0.296358	0.435719	0	0	2.90309	3.5307	GBP2
tonzonium bromide PC3 DOWN	0.296358	0.435719	0	0	2.90309	3.5307	IFIT1
ritonavir CTD 00007290	0.296358	0.435719	0	0	2.90309	3.5307	CASP1
Fludarabine CTD 00001135	0.296358	0.435719	0	0	2.90309	3.5307	TNFSF10
purpurogallin TTD 00010394	0.296358	0.435719	0	0	2.90309	3.5307	APOBEC3G
brefeldin A BOSS	0.296358	0.435719	0	0	2.90309	3.5307	CD4
camptothecin BOSS	0.299888	0.440396	0	0	2.86147	3.4462	TNFSF10
helveticoside MCF7 DOWN	0.301638	0.442449	0	0	1.46317	1.75365	SP100;PHF11;STAT6;IRF9
Sodium dodecyl sulfate CTD 00006753	0.303401	0.442973	0	0	2.82103	3.36463	CCR5
bucladesine HL60 DOWN	0.303401	0.442973	0	0	2.82103	3.36463	APOL6
gossypol HL60 UP	0.303401	0.442973	0	0	2.82103	3.36463	XAF1
harmine PC3 UP	0.303401	0.442973	0	0	2.82103	3.36463	SELPLG
camptothecin MCF7 UP	0.304942	0.444261	0	0	1.8256	2.16815	IRF1;TAP1
ZINC CTD 00007011	0.304989	0.444261	0	0	1.24374	1.47691	IKBKB;CIITA;CD4;UBA7;IRF1;ITGAX;TAP1;STAT6;LILRB1;IRF9
rosiglitazone PC3 UP	0.306897	0.446525	0	0	2.78171	3.28587	OAS1
Medroxyprogesterone acetate CTD 00006623	0.308232	0.44795	0	0	1.56354	1.84013	CFLAR;GBP2;IRF9
ns-398 CTD 00002958	0.310375	0.448619	0	0	2.74346	3.20978	TNFSF10
DMBA CTD 00007046	0.310375	0.448619	0	0	2.74346	3.20978	TNFRSF14
dipyridamole CTD 00005856	0.310375	0.448619	0	0	2.74346	3.20978	CFLAR
glyburide BOSS	0.310375	0.448619	0	0	2.74346	3.20978	CASP1
resveratrol BOSS	0.310473	0.448619	0	0	1.80077	2.10629	APOBEC3G;TNFSF10
methylprednisolone BOSS	0.313836	0.4529	0	0	2.70625	3.13623	CD4
clidinium bromide HL60 UP	0.314155	0.4529	0	0	1.78458	2.06631	SP100;LILRB2
AC1L1FUW CTD 00002630	0.31728	0.454804	0	0	2.67003	3.06512	CASP1
iodine BOSS	0.31728	0.454804	0	0	2.67003	3.06512	CD4
kainic acid BOSS	0.31728	0.454804	0	0	2.67003	3.06512	CCR5
myricetin BOSS	0.31728	0.454804	0	0	2.67003	3.06512	APOBEC3G
3H-Xanthen-3-one, 2,6,7-trihydroxy-9-methyl- TTD 00000850	0.31728	0.454804	0	0	2.67003	3.06512	APOBEC3G
ellagic acid TTD 00007809	0.320707	0.459193	0	0	2.63477	2.99634	APOBEC3G
daunorubicin MCF7 UP	0.323342	0.461917	0	0	1.74534	1.97057	TAP1;SUSD6
Retinoic acid BOSS	0.323342	0.461917	0	0	1.74534	1.97057	CD4;IRF1
quercetin PC3 UP	0.324116	0.461975	0	0	2.60042	2.92977	SP100
mifepristone BOSS	0.324116	0.461975	0	0	2.60042	2.92977	CD4
Aflodac CTD 00006817	0.327008	0.463144	0	0	1.73012	1.93388	IKBKB;TNFSF10
disulfiram	0.327509	0.463144	0	0	2.56695	2.86534	CCR5
isoproterenol CTD 00006175	0.327509	0.463144	0	0	2.56695	2.86534	CASP1
clonidine HL60 UP	0.327509	0.463144	0	0	2.56695	2.86534	TNFRSF1B
morphine CTD 00006352	0.327509	0.463144	0	0	2.56695	2.86534	STAT6
ANTIMONY CTD 00005424	0.327509	0.463144	0	0	2.56695	2.86534	TNFSF10
temozolomide BOSS	0.327509	0.463144	0	0	2.56695	2.86534	CD4
Prestwick-983 HL60 DOWN	0.33067	0.465306	0	0	1.71516	1.89805	APOL6;XAF1
Kinome 3629 Roche	0.330885	0.465306	0	0	2.53433	2.80293	CSF1R
Bathocuproine disulfonate CTD 00001350	0.330885	0.465306	0	0	2.53433	2.80293	TNFRSF1B
hesperadin TTD 00008420	0.330885	0.465306	0	0	2.53433	2.80293	CSF1R
mitomycin C BOSS	0.330885	0.465306	0	0	2.53433	2.80293	CD4
bromocriptine HL60 UP	0.334244	0.469506	0	0	2.50253	2.74248	MX2
phenobarbital CTD 00006510	0.335001	0.470046	0	0	1.25971	1.37765	UBA7;IRF1;TNFSF10;CASP1;TNFRSF14;CFLAR;IFIT2
8-HYDROXYQUINOLINE CTD 00007045	0.336152	0.47105	0	0	1.69319	1.8459	TNFSF10;GBP2
KIN001-220 LINCS	0.337586	0.47105	0	0	2.47151	2.6839	CSF1R
clioquinol CTD 00006162	0.337586	0.47105	0	0	2.47151	2.6839	CASP1
gabexate PC3 UP	0.337586	0.47105	0	0	2.47151	2.6839	CAPN3
yohimbic acid PC3 DOWN	0.337586	0.47105	0	0	2.47151	2.6839	LILRB2
tolnaftate PC3 DOWN	0.337977	0.471074	0	0	1.68599	1.82892	CFLAR;APOL2
rosiglitazone CTD 00003139	0.338375	0.471107	0	0	1.47756	1.60109	SELPLG;STAT1;CFLAR
Staurosporine MRC	0.340912	0.473071	0	0	2.44124	2.6271	IKBKB
DL-Selenomethionine CTD 00006732	0.340912	0.473071	0	0	2.44124	2.6271	IKBKB
Pentadecane BOSS	0.340912	0.473071	0	0	2.44124	2.6271	STAT1
anisomycin HL60 UP	0.345655	0.478928	0	0	1.24442	1.32197	TLR1;CASP1;IRF7;SUSD6;CFLAR;TRIM38;GBP2
cytarabine CTD 00005743	0.345892	0.478928	0	0	1.3637	1.44774	TNFSF10;IFIT1;FCGR2C;GBP4
Idocyklin BOSS	0.347513	0.480117	0	0	2.38288	2.51859	CD4
acetoacetic acid BOSS	0.347513	0.480117	0	0	2.38288	2.51859	CD4
Edetate sodium BOSS	0.35079	0.483055	0	0	2.35472	2.46673	CD4
Vincristine sulfate BOSS	0.35079	0.483055	0	0	2.35472	2.46673	CD4
Rifampicin BOSS	0.35079	0.483055	0	0	2.35472	2.46673	CD4
digitoxigenin HL60 UP	0.352068	0.483843	0	0	1.44147	1.5048	IRF2;CASP1;TRIM38
cimetidine PC3 UP	0.353436	0.483843	0	0	1.43796	1.49555	OAS1;CSF2RB;IL16
VX-680/MK-0457 Kinome Scan	0.35405	0.483843	0	0	2.32723	2.4164	FGR
ANTIMONY POTASSIUM TARTRATE CTD 00005425	0.35405	0.483843	0	0	2.32723	2.4164	TNFSF10
alsterpaullone PC3 UP	0.35405	0.483843	0	0	2.32723	2.4164	SELPLG
apigenin MCF7 DOWN	0.35405	0.483843	0	0	2.32723	2.4164	CFLAR
calcitriol BOSS	0.35405	0.483843	0	0	2.32723	2.4164	CD4
hydrogen peroxide CTD 00006118	0.357256	0.486692	0	0	1.14474	1.17828	CCR1;RTP4;CSF1R;RIPK3;STAT1;TAP1;LILRB1;CFLAR;IFIT1;PARP9;TNFRSF1B;CTSS;EPSTI1;SUSD6;XAF1
Gefitinib	0.357294	0.486692	0	0	2.30036	2.36752	FGR
Pingyangmycin CTD 00001211	0.357294	0.486692	0	0	2.30036	2.36752	CASP1
diclofenac CTD 00005804	0.360272	0.488974	0	0	1.42064	1.45033	STAT1;STAT6;CFLAR
Octa-2,4,6-trienoic acid CTD 00002551	0.360521	0.488974	0	0	2.2741	2.32005	IRF1
etretinate BOSS	0.360521	0.488974	0	0	2.2741	2.32005	CD4
Dichloromercury CTD 00006273	0.360521	0.488974	0	0	2.2741	2.32005	STAT1
LEAD CTD 00006203	0.362123	0.490164	0	0	1.2799	1.30009	CD74;STAT6;TNFRSF1B;LILRB4;MPEG1
cantharidin HL60 DOWN	0.363356	0.490164	0	0	1.59119	1.61087	TLR1;CASP1
Chlorophenothane CTD 00005755	0.363733	0.490164	0	0	2.24844	2.27393	STAT1
(+)-chelidonine HL60 UP	0.363733	0.490164	0	0	2.24844	2.27393	THEMIS2
harmine MCF7 UP	0.363733	0.490164	0	0	2.24844	2.27393	SUSD6
Heparitin BOSS	0.363733	0.490164	0	0	2.24844	2.27393	CD4
mitoxantrone CTD 00006345	0.365156	0.491556	0	0	1.58482	1.5966	IRF7;TAP1
helveticoside PC3 DOWN	0.366929	0.492365	0	0	2.22334	2.2291	IFIT1
ampicillin CTD 00005394	0.366929	0.492365	0	0	2.22334	2.2291	APOBEC3G
9,10-Phenanthrenequinone TTD 00001360	0.366929	0.492365	0	0	2.22334	2.2291	TNFSF10
vorinostat MCF7 UP	0.367556	0.492682	0	0	1.31985	1.32102	CALCOCO1;THEMIS2;IRF7;SUSD6
PKR Inhibitor MRC	0.370109	0.495576	0	0	2.1988	2.18552	IKBKB
Sunitinib	0.370544	0.495632	0	0	1.56601	1.55471	FGR;CSF1R
emetine PC3 UP	0.372114	0.497204	0	0	1.26316	1.2487	IRF1;CFLAR;TRIM38;IRF9;IFIT2
carbamazepine CTD 00005574	0.372551	0.497261	0	0	1.39047	1.37292	STAT1;STAT6;CFLAR
Levorphanol tartrate BOSS	0.373273	0.497697	0	0	2.17479	2.14314	CD4
ascorbic acid CTD 00005445	0.375914	0.500689	0	0	1.54763	1.51419	STAT1;TNFSF10
PD 98059 CTD 00003206	0.3777	0.502537	0	0	1.5416	1.50099	STAT1;CCR5
Cdk1/2 Inhibitor III RBC	0.379554	0.50447	0	0	2.1283	2.06182	CSF1R
tretinoin MCF7 UP	0.382671	0.505944	0	0	2.10579	2.02279	IRF1
hydroxyurea CTD 00006132	0.382671	0.505944	0	0	2.10579	2.02279	TRIM38
DL-PHENYLALANINE BOSS	0.382671	0.505944	0	0	2.10579	2.02279	STAT1
tetracycline BOSS	0.382671	0.505944	0	0	2.10579	2.02279	IRF1
carbon monoxide BOSS	0.382671	0.505944	0	0	2.10579	2.02279	CD4
lovastatin CTD 00006225	0.385772	0.508977	0	0	2.08375	1.98479	TNFSF10
beta-D-allopyranose BOSS	0.385772	0.508977	0	0	2.08375	1.98479	CD4
chloroquine BOSS	0.388858	0.511976	0	0	2.06217	1.9478	CD4
prednisolone BOSS	0.388858	0.511976	0	0	2.06217	1.9478	CD4
okadaic acid CTD 00007275	0.391929	0.515481	0	0	2.04102	1.91177	TNFSF10
digoxin HL60 DOWN	0.394272	0.517339	0	0	1.33982	1.24698	FGR;NAGK;THEMIS2
myricetin CTD 00001847	0.394984	0.517339	0	0	2.0203	1.87668	APOBEC3G
alexidine HL60 UP	0.394984	0.517339	0	0	2.0203	1.87668	IFIT1
D-Sorbitol BOSS	0.394984	0.517339	0	0	2.0203	1.87668	CD4
K252a MRC	0.398025	0.518626	0	0	2	1.84248	IKBKB
PHA-767491 LINCS	0.398025	0.518626	0	0	2	1.84248	IKBKB
1,2,4-BENZENETRIOL CTD 00000682	0.398025	0.518626	0	0	2	1.84248	CSF1R
myo-inositol BOSS	0.398025	0.518626	0	0	2	1.84248	CD4
Phenethyl isothiocyanate CTD 00002443	0.398025	0.518626	0	0	2	1.84248	STAT1
2-Nonenal, 4-hydroxy-, (2E,4R)- CTD 00001295	0.398966	0.519315	0	0	1.47269	1.35322	CCR1;STAT6
azacyclonol HL60 UP	0.400723	0.520951	0	0	1.46722	1.34175	TNFRSF14;FCGR2C
celastrol CTD 00002186	0.40105	0.520951	0	0	1.9801	1.80916	TNFSF10
phenoxybenzamine PC3 DOWN	0.407055	0.528207	0	0	1.94145	1.74499	IFIT1
nitric oxide CTD 00006402	0.410035	0.530981	0	0	1.92269	1.7141	CSF1R
tyrphostin AG-1478 MCF7 UP	0.410035	0.530981	0	0	1.92269	1.7141	IRF1
troglitazone CTD 00002415	0.41075	0.531361	0	0	1.23989	1.10322	IRF1;MVP;TNFSF10;CFLAR
arbutin CTD 00005438	0.412959	0.532645	0	0	1.43003	1.26473	SLC15A3;IFIT3
buflomedil PC3 DOWN	0.413001	0.532645	0	0	1.90428	1.68397	SP110
lanatoside C MCF7 DOWN	0.413012	0.532645	0	0	1.23594	1.09292	IKBKB;SP100;NAGK;STAT1
1,10-phenanthroline CTD 00001181	0.415951	0.534795	0	0	1.88622	1.65457	CASP1
alexidine MCF7 DOWN	0.415951	0.534795	0	0	1.88622	1.65457	IRF9
9,10-Phenanthrenequinone CTD 00000222	0.415951	0.534795	0	0	1.88622	1.65457	TNFSF10
CHOLINE HYDROXIDE BOSS	0.418887	0.537472	0	0	1.8685	1.62588	CD4
daunorubicin BOSS	0.418887	0.537472	0	0	1.8685	1.62588	CD4
theophylline CTD 00006862	0.421156	0.539834	0	0	1.28136	1.10806	CD4;RIPK3;IRF7
ionomycin CTD 00007090	0.430486	0.550672	0	0	1.8008	1.51779	TNFRSF1B
apigenin CTD 00007429	0.430486	0.550672	0	0	1.8008	1.51779	IKBKB
lycorine HL60 UP	0.432929	0.552652	0	0	1.1695	0.979086	TLR1;CASP1;CFLAR;TRIM38;GBP2
irinotecan MCF7 UP	0.433281	0.552652	0	0	1.20146	1.00486	IRF1;MVP;IRF7;TAP1
chlorpromazine CTD 00005648	0.433349	0.552652	0	0	1.78463	1.49233	TNFRSF14
Healon BOSS	0.439034	0.559335	0	0	1.75315	1.44315	CD4
Cianidanol CTD 00005600	0.440844	0.561074	0	0	1.1582	0.94864	BTN3A1;STAT1;STAT6;LILRB1;TAPBP
ETHYLENE GLYCOL BOSS	0.441855	0.561793	0	0	1.73781	1.4194	CD4
levonorgestrel HL60 DOWN	0.443848	0.563758	0	0	1.34242	1.09041	STAT1;CSF2RB
camptothecin CTD 00005566	0.444662	0.564223	0	0	1.72274	1.39618	TAP1
HG-5-113-01 LINCS	0.447455	0.567196	0	0	1.70793	1.37349	FGR
INDOMETHACIN SODIUM BOSS	0.450234	0.570145	0	0	1.69337	1.35129	CD4
scriptaid MCF7 UP	0.45226	0.572136	0	0	1.17057	0.928842	CALCOCO1;MVP;IRF7;SUSD6
Deoxycorticosterone acetate BOSS	0.452999	0.572496	0	0	1.67906	1.32959	CD4
PP-242 Kinome Scan	0.455751	0.575397	0	0	1.66498	1.30836	FGR
cycloheximide BOSS	0.458489	0.578274	0	0	1.65114	1.28759	STAT1
Fulvestrant CTD 00002740	0.460624	0.580386	0	0	1.29817	1.00631	STAT1;IFI6
perhexiline MCF7 UP	0.461213	0.580547	0	0	1.63752	1.26727	IFIT1
SELENIUM BOSS	0.463923	0.583377	0	0	1.62413	1.24739	CD4
CGP74514A LINCS	0.46662	0.584435	0	0	1.61095	1.22793	FGR
benserazide PC3 DOWN	0.46662	0.584435	0	0	1.61095	1.22793	STAT1
Dexbrompheniramine BOSS	0.46662	0.584435	0	0	1.61095	1.22793	CD4
oxiglutatione BOSS	0.46662	0.584435	0	0	1.61095	1.22793	CD4
K-252a, Nocardiopsis sp. RBC	0.469304	0.586049	0	0	1.59798	1.20888	FGR
N-NITROSODIMETHYLAMINE CTD 00005845	0.469304	0.586049	0	0	1.59798	1.20888	TNFSF10
FLUOXETINE HYDROCHLORIDE BOSS	0.469304	0.586049	0	0	1.59798	1.20888	CD4
Dinoprostone CTD 00007049	0.471974	0.5888	0	0	1.58522	1.19023	CCR5
arsenite CTD 00000779	0.476286	0.593064	0	0	1.08316	0.80342	IKBKB;CD74;SELPLG;STAT1;IRF1;TAPBPL;XAF1
paclitaxel PC3 UP	0.477275	0.593064	0	0	1.56029	1.15409	BTN3A3
trichostatin A BOSS	0.477275	0.593064	0	0	1.56029	1.15409	CD4
lorazepam BOSS	0.477275	0.593064	0	0	1.56029	1.15409	CD4
DEOXYNIVALENOL CTD 00000341	0.479906	0.595159	0	0	1.54812	1.13657	TAP1
NSC25485 CTD 00006443	0.479906	0.595159	0	0	1.54812	1.13657	TNFSF10
8-azaguanine PC3 UP	0.481995	0.596643	0	0	1.24477	0.908462	SELPLG;IRF1
methazolamide HL60 DOWN	0.482523	0.596643	0	0	1.53613	1.11942	CFLAR
Docosahexaenoic acid BOSS	0.482523	0.596643	0	0	1.53613	1.11942	SELPLG
thiostrepton HL60 DOWN	0.485237	0.59941	0	0	1.23694	0.894452	IRF2;CFLAR
flunixin HL60 UP	0.487719	0.599538	0	0	1.5127	1.08614	OAS1
lanatoside C PC3 DOWN	0.487719	0.599538	0	0	1.5127	1.08614	IFIT1
tacrolimus BOSS	0.487719	0.599538	0	0	1.5127	1.08614	CD4
Rifampicin CTD 00006701	0.487719	0.599538	0	0	1.5127	1.08614	CFLAR
Agarose BOSS	0.487719	0.599538	0	0	1.5127	1.08614	CD4
digitoxigenin HL60 DOWN	0.490678	0.602586	0	0	1.11156	0.791392	SELPLG;NAGK;THEMIS2;SP110
progesterone CTD 00006624	0.4918	0.603377	0	0	1.04958	0.744867	FCGR3A;OAS1;FGL2;TNFSF10;IFIT1;TNFRSF1B;GBP2;IFI44L;IFIT3;GBP4
9001-31-4 BOSS	0.492863	0.603506	0	0	1.48997	1.05419	FGL2
retinol BOSS	0.492863	0.603506	0	0	1.48997	1.05419	CD4
glutathione CTD 00006035	0.495416	0.606043	0	0	1.47886	1.03869	STAT1
trichostatin A PC3 DOWN	0.502661	0.613532	0	0	1.06324	0.731341	APOBEC3G;PHF11;MX1;STAT6;CFLAR;IFIT2
primaquine PC3 DOWN	0.502893	0.613532	0	0	1.12596	0.773959	TRIM38;IFIT1;IRF9
ACROLEIN CTD 00005313	0.502999	0.613532	0	0	1.44649	0.993983	IKBKB
iohexol HL60 DOWN	0.505501	0.615988	0	0	1.43601	0.979656	CFLAR
daunorubicin PC3 UP	0.507991	0.618424	0	0	1.42569	0.965604	IRF7
docetaxel BOSS	0.510469	0.62084	0	0	1.4155	0.951821	TNFSF10
Deacetylchitin BOSS	0.512934	0.622636	0	0	1.40546	0.938299	CD4
atorvastatin BOSS	0.512934	0.622636	0	0	1.40546	0.938299	CD4
cefadroxil HL60 DOWN	0.515387	0.624411	0	0	1.39556	0.925033	FCGR2C
ouabain PC3 DOWN	0.515387	0.624411	0	0	1.39556	0.925033	C19ORF66
fulvestrant PC3 DOWN	0.520256	0.629136	0	0	1.37618	0.899241	STAT1
ouabain HL60 DOWN	0.520285	0.629136	0	0	1.0963	0.716295	NAGK;THEMIS2;SP110
puromycin PC3 UP	0.52397	0.632984	0	0	1.09014	0.704577	SP110;IRF1;IFIT2
CHROMIUM CTD 00005668	0.525076	0.633713	0	0	1.35731	0.874398	TNFSF10
tetrahydropalmatine CTD 00000745	0.527469	0.634776	0	0	1.34808	0.862318	STAT1
lomustine PC3 UP	0.527469	0.634776	0	0	1.34808	0.862318	APOL2
Zinc acetate dihydrate CTD 00007284	0.527469	0.634776	0	0	1.34808	0.862318	PIK3IP1
POTASSIUM DICHROMATE CTD 00006598	0.52886	0.635843	0	0	1.08203	0.689285	STAT1;MVP;TNFSF10
parthenolide HL60 UP	0.532218	0.637922	0	0	1.32997	0.838813	CFLAR
rifabutin PC3 UP	0.532218	0.637922	0	0	1.32997	0.838813	IFIT1
635-65-4 CTD 00005510	0.532218	0.637922	0	0	1.32997	0.838813	TAPBP
Disodium selenite CTD 00007229	0.532614	0.637922	0	0	1.02367	0.644868	PARP10;SELPLG;APOL6;TNFSF10;NLRC5;XAF1;TRIM22
tolazoline PC3 DOWN	0.536919	0.642468	0	0	1.31233	0.81615	IFI44
Enterolactone CTD 00001393	0.537923	0.643057	0	0	1.0316	0.639634	MVP;GBP2;IFI44L;IRF9;IFIT2
MG-262 PC3 DOWN	0.539913	0.644825	0	0	1.11401	0.686618	IRF2;IFIT1
Vanadic sulfate CTD 00001628	0.546183	0.651079	0	0	1.27843	0.773194	XAF1
dmnq CTD 00002569	0.546183	0.651079	0	0	1.27843	0.773194	TNFSF10
oleic acid BOSS	0.550745	0.655897	0	0	1.26211	0.75283	SELPLG
ellipticine HL60 DOWN	0.555263	0.660652	0	0	1.24621	0.733164	TNFRSF1B
nitroglycerin BOSS	0.557504	0.662694	0	0	1.23841	0.723584	CD4
nocodazole HL60 UP	0.559193	0.664074	0	0	1.07426	0.624426	CFLAR;GBP2
digitoxigenin MCF7 DOWN	0.56501	0.670351	0	0	1.06259	0.606642	SP100;NAGK
ouabain HL60 UP	0.567898	0.673144	0	0	1.05684	0.597974	CASP1;TRIM38
acetaminophen BOSS	0.568546	0.673278	0	0	1.2008	0.678061	CD4
daunorubicin PC3 DOWN	0.570773	0.675281	0	0	1.05116	0.58945	SP100;CFLAR
Coxistac CTD 00000539	0.572886	0.677145	0	0	1.18639	0.660899	IRF9
bicalutamide CTD 00002279	0.57504	0.679054	0	0	1.17931	0.65253	IFIT1
dirithromycin HL60 UP	0.577183	0.680946	0	0	1.17231	0.644298	TNFRSF14
Caspan CTD 00000180	0.578953	0.682184	0	0	0.989635	0.540869	APOBEC3G;EPSTI1;IFIT1;TRIM22
hydroquinone CTD 00001535	0.579315	0.682184	0	0	1.1654	0.6362	CSF1R
L-aspartic acid BOSS	0.581437	0.684043	0	0	1.15856	0.628234	CD4
genistein CTD 00007324	0.585081	0.687689	0	0	0.973079	0.521575	STAT1;MX1;TNFSF10;IRF7;GBP2;GBP1
ciclopirox HL60 UP	0.589818	0.691965	0	0	1.132	0.59763	TRIM38
dimethyl sulfoxide BOSS	0.589818	0.691965	0	0	1.132	0.59763	CD4
O,P'-DDT CTD 00000838	0.591887	0.693747	0	0	1.12555	0.590282	TNFRSF14
clopamide HL60 UP	0.595995	0.696254	0	0	1.11286	0.575931	CCR5
CORTICOSTERONE BOSS	0.595995	0.696254	0	0	1.11286	0.575931	CD4
ellipticine PC3 DOWN	0.596028	0.696254	0	0	1.00257	0.518797	SUSD6;TRIM38
1,9-Pyrazoloanthrone CTD 00003948	0.598033	0.696254	0	0	1.10662	0.568924	TNFSF10
methotrexate BOSS	0.600061	0.696254	0	0	1.10045	0.562026	CD4
L-leucine BOSS	0.600061	0.696254	0	0	1.10045	0.562026	CD4
bilirubin BOSS	0.600061	0.696254	0	0	1.10045	0.562026	CD4
maltotriose BOSS	0.600061	0.696254	0	0	1.10045	0.562026	CD4
5,6-BENZOFLAVONE CTD 00007276	0.600061	0.696254	0	0	1.10045	0.562026	CASP1
Methaneseleninic acid CTD 00000412	0.600129	0.696254	0	0	0.994898	0.508005	IRF1;GBP2
Dronabinol CTD 00006853	0.600129	0.696254	0	0	0.994898	0.508005	STAT6;TRIM38
Copper(II) chloride CTD 00001408	0.604087	0.696254	0	0	1.08831	0.54855	IFIT1
ellagic acid BOSS	0.604087	0.696254	0	0	1.08831	0.54855	APOBEC3G
ZEARALENONE CTD 00007008	0.604087	0.696254	0	0	1.08831	0.54855	PHF11
COPPER BOSS	0.604087	0.696254	0	0	1.08831	0.54855	CD4
L-proline BOSS	0.604087	0.696254	0	0	1.08831	0.54855	PHF11
15-delta prostaglandin J2 HL60 UP	0.606085	0.696254	0	0	1.08235	0.541967	APOL2
IRON BOSS	0.606085	0.696254	0	0	1.08235	0.541967	CD4
lactic acid BOSS	0.608073	0.696254	0	0	1.07644	0.535486	CD4
formic acid BOSS	0.608073	0.696254	0	0	1.07644	0.535486	SELPLG
Ethylparaben BOSS	0.608073	0.696254	0	0	1.07644	0.535486	CD4
Bisphenol A CTD 00000312	0.60973	0.696254	0	0	0.947486	0.468759	APOL6;PHF11;CFLAR;GBP2;GBP1;TYMP
D-Arginine BOSS	0.610051	0.696254	0	0	1.0706	0.529103	CD4
ZINC BOSS	0.610051	0.696254	0	0	1.0706	0.529103	CD4
ethanol BOSS	0.610051	0.696254	0	0	1.0706	0.529103	CD4
Quercetin dihydrate BOSS	0.610051	0.696254	0	0	1.0706	0.529103	TNFSF10
Hydrogen BOSS	0.610051	0.696254	0	0	1.0706	0.529103	CD4
Erythorbic acid BOSS	0.610051	0.696254	0	0	1.0706	0.529103	CD4
sodium chloride BOSS	0.610051	0.696254	0	0	1.0706	0.529103	CD4
D-glucose BOSS	0.61202	0.697868	0	0	1.06482	0.522817	CD4
Coke BOSS	0.613978	0.699468	0	0	1.0591	0.516626	CD4
D-Norepinephrine d-bitartrate BOSS	0.615926	0.69979	0	0	1.05344	0.510529	CD4
glutathione BOSS	0.615926	0.69979	0	0	1.05344	0.510529	CD4
cholesterol BOSS	0.615926	0.69979	0	0	1.05344	0.510529	CD4
streptozocin BOSS	0.617865	0.700326	0	0	1.04785	0.504523	CD4
formaldehyde BOSS	0.617865	0.700326	0	0	1.04785	0.504523	CD4
ipratropium bromide HL60 DOWN	0.619794	0.700326	0	0	1.04231	0.498607	CFLAR
Phetharbital BOSS	0.619794	0.700326	0	0	1.04231	0.498607	CD4
iopromide HL60 UP	0.621714	0.700326	0	0	1.03683	0.492778	SP100
ethisterone BOSS	0.621714	0.700326	0	0	1.03683	0.492778	CD4
DICHLOROMETHANE BOSS	0.621714	0.700326	0	0	1.03683	0.492778	CD4
cerivastatin BOSS	0.621714	0.700326	0	0	1.03683	0.492778	CD4
diazepam BOSS	0.621714	0.700326	0	0	1.03683	0.492778	CD4
folic acid CTD 00005997	0.623624	0.700326	0	0	1.0314	0.487037	TNFRSF14
furosemide BOSS	0.623624	0.700326	0	0	1.0314	0.487037	CD4
PIPERONYL BUTOXIDE BOSS	0.623624	0.700326	0	0	1.0314	0.487037	CD4
17-Hydroxy-17-methylandrost-4-en-3-one BOSS	0.623624	0.700326	0	0	1.0314	0.487037	CD4
UNII-CXY7B3Q98Z BOSS	0.625524	0.701834	0	0	1.02603	0.48138	CD4
sanguinarine MCF7 UP	0.627415	0.701917	0	0	1.02072	0.475806	ALPK1
2-Butanone BOSS	0.627415	0.701917	0	0	1.02072	0.475806	STAT1
proscillaridin MCF7 DOWN	0.627973	0.701917	0	0	0.944253	0.439322	SP100;STAT1
LAMININ BOSS	0.629296	0.701917	0	0	1.01546	0.470314	CD4
tamoxifen BOSS	0.629296	0.701917	0	0	1.01546	0.470314	CD4
11-cis-Retinal BOSS	0.629296	0.701917	0	0	1.01546	0.470314	CD4
Andriol CTD 00000567	0.631168	0.701917	0	0	1.01025	0.464902	LILRB1
cyclophosphamide BOSS	0.631168	0.701917	0	0	1.01025	0.464902	CD4
Acetylcholine bromide BOSS	0.631168	0.701917	0	0	1.01025	0.464902	CD4
Bisulfite BOSS	0.631168	0.701917	0	0	1.01025	0.464902	CD4
dopamine BOSS	0.634884	0.705035	0	0	1	0.454313	CD4
neostigmine bromide PC3 DOWN	0.635297	0.705035	0	0	0.92033	0.417519	STAT1;CFLAR;TRIM38
carmustine CTD 00005595	0.63565	0.705035	0	0	0.930698	0.421706	TNFSF10;IFIT1
8-Bromo-cAMP, Na CTD 00007044	0.637374	0.70578	0	0	0.917399	0.413195	CD74;RIPK3;CFLAR
sanguinarine HL60 DOWN	0.638182	0.70578	0	0	0.926264	0.416014	TNFSF10;BTN3A3
Capsaicin BOSS	0.638563	0.70578	0	0	0.989949	0.444027	CD4
dexamethasone BOSS	0.638563	0.70578	0	0	0.989949	0.444027	CD4
parthenolide PC3 UP	0.640388	0.70594	0	0	0.984998	0.438995	SUSD6
Pentadecafluorooctanoic acid CTD 00001078	0.640388	0.70594	0	0	0.984998	0.438995	CASP1
Vitamin D3 BOSS	0.640388	0.70594	0	0	0.984998	0.438995	CD4
HG-14-10-04 LINCS	0.642205	0.706706	0	0	0.980097	0.434034	CSF1R
0179445-0000 MCF7 UP	0.642205	0.706706	0	0	0.980097	0.434034	SUSD6
norgestrel CTD 00006422	0.644012	0.708076	0	0	0.975243	0.429144	LILRB1
epinephrine BOSS	0.6476	0.7114	0	0	0.965676	0.419569	CD4
Cube root extract CTD 00006707	0.654668	0.718538	0	0	0.94709	0.401212	STAT1
PARAQUAT CTD 00006471	0.65815	0.721731	0	0	0.93806	0.392412	CASP1
Mustard gas CTD 00006356	0.659877	0.722996	0	0	0.933608	0.388102	TNFRSF1B
oxyphenbutazone BOSS	0.665009	0.727985	0	0	0.920501	0.375523	CD4
chlorzoxazone HL60 UP	0.667508	0.730087	0	0	0.876109	0.354127	OAS1;MX1
raloxifene CTD 00007367	0.67144	0.733433	0	0	0.870191	0.346624	STAT1;PHF11;IFIT2
progesterone BOSS	0.671731	0.733433	0	0	0.903581	0.359532	CD4
mitoxantrone PC3 DOWN	0.676854	0.738386	0	0	0.860552	0.335873	SUSD6;TRIM38
vinblastine CTD 00006986	0.681565	0.742883	0	0	0.879324	0.3371	IKBKB
CADMIUM CTD 00005555	0.682263	0.743	0	0	0.868537	0.332076	IKBKB;STAT1;TNFSF10;SLAMF8;IFI44
levonorgestrel HL60 UP	0.687959	0.747911	0	0	0.863856	0.323105	SP100
LITHIUM CHLORIDE CTD 00007226	0.687959	0.747911	0	0	0.863856	0.323105	STAT6
dorzolamide HL60 DOWN	0.698843	0.759088	0	0	0.838043	0.300295	STAT1
Uranium acetate CTD 00000229	0.706387	0.766622	0	0	0.820519	0.285206	TNFRSF1B
vorinostat MCF7 DOWN	0.708972	0.768544	0	0	0.808413	0.278045	PHF11;CFLAR
vorinostat HL60 UP	0.709379	0.768544	0	0	0.81916	0.281272	NAGK;THEMIS2;MVP
URANIUM CTD 00006964	0.710823	0.768787	0	0	0.810348	0.276598	TNFRSF1B
ouabain MCF7 UP	0.710823	0.768787	0	0	0.810348	0.276598	IFIT1
cicloheximide PC3 DOWN	0.712287	0.76971	0	0	0.807013	0.273799	BTN3A3
minoxidil PC3 DOWN	0.723737	0.781413	0	0	0.781277	0.252608	BTN3A3
metronidazole PC3 DOWN	0.724957	0.781584	0	0	0.798538	0.256844	FGR;OAS1;STAT1
alsterpaullone MCF7 UP	0.725136	0.781584	0	0	0.778174	0.250102	C19ORF66
curcumin BOSS	0.726528	0.782415	0	0	0.775095	0.247626	CD4
zuclopenthixol PC3 DOWN	0.730663	0.785728	0	0	0.766	0.240373	SP110
trichostatin A CTD 00000660	0.730852	0.785728	0	0	0.871877	0.273372	CD74;APOBEC3G;SP110;DDX58;PHF11;MX1;IFI6;IFIT1;PARP14;IFIT3;EPSTI1;STAT6;SUSD6;C19ORF66;TRIM38;CCR5
cephaeline PC3 UP	0.731546	0.785804	0	0	0.7728	0.241574	IRF1;TRIM38
Premarin CTD 00005926	0.737417	0.791435	0	0	0.751301	0.228848	IRF2
digoxin HL60 UP	0.740071	0.792933	0	0	0.745576	0.224425	TRIM38
niclosamide HL60 DOWN	0.740071	0.792933	0	0	0.745576	0.224425	CCR1
oxygen CTD 00006454	0.741312	0.793588	0	0	0.757604	0.226776	APOL1;TYMP
danazol HL60 DOWN	0.745801	0.797716	0	0	0.800274	0.234717	IKBKB;THEMIS2;CASP1;TRIM38;TAPBP
hydralazine CTD 00006108	0.750272	0.801677	0	0	0.765274	0.219878	SELPLG;IRF7;PARP14
helveticoside HL60 DOWN	0.750777	0.801677	0	0	0.74298	0.212973	SP100;NAGK
ampyrone HL60 DOWN	0.754178	0.804627	0	0	0.760157	0.21446	FGR;THEMIS2;TAPBP
digoxigenin MCF7 DOWN	0.760372	0.810549	0	0	0.702701	0.192503	SP100
dirithromycin HL60 DOWN	0.770568	0.820723	0	0	0.712665	0.18574	SP110;CASP1
lanatoside C HL60 DOWN	0.776575	0.826423	0	0	0.703518	0.177893	SP100;NAGK
chlorzoxazone HL60 DOWN	0.778323	0.827584	0	0	0.764986	0.191716	IKBKB;THEMIS2;STAT1;PHF11;CASP1
7646-79-9 CTD 00000928	0.791965	0.841379	0	0	0.815704	0.190253	SP100;IFI44;BTN3A3;LILRB1;TAPBP;NAGK;ZNFX1;OAS1;CASP1;STAT6;C19ORF66;TRIM22;APOL2
sulfaguanidine PC3 DOWN	0.792996	0.841765	0	0	0.678598	0.157392	SP100;TRIM38
4-Hydroxytamoxifen CTD 00000850	0.795366	0.84357	0	0	0.675007	0.154544	STAT1;IRF2
thapsigargin PC3 DOWN	0.810398	0.858078	0	0	0.602735	0.126713	IFI44L
latamoxef HL60 DOWN	0.810407	0.858078	0	0	0.744194	0.156443	IKBKB;NAGK;SP110;STAT1;CFLAR;CTSS
etifenin PC3 DOWN	0.812763	0.85967	0	0	0.648657	0.134477	CFLAR;TRIM38
clindamycin HL60 UP	0.813275	0.85967	0	0	0.59718	0.123429	APOL1
menadione HL60 UP	0.815169	0.86095	0	0	0.593533	0.121294	CFLAR
sulpiride PC3 DOWN	0.818502	0.863398	0	0	0.639954	0.12817	STAT1;IFIT1
H-7 PC3 DOWN	0.818857	0.863398	0	0	0.719764	0.143842	IRF2;SUSD6;TRIM38;IFIT1;IRF9
lobeline HL60 UP	0.820737	0.864657	0	0	0.582849	0.115143	MVP
clopamide HL60 DOWN	0.825251	0.868685	0	0	0.574231	0.110291	IKBKB
clindamycin HL60 DOWN	0.832504	0.875588	0	0	0.720252	0.132035	IKBKB;THEMIS2;PHF11;CASP1;BTN3A3;TAPBP
Copper sulfate CTD 00007279	0.841701	0.884523	0	0	0.815909	0.140606	SP100;MVP;NLRC5;LSP1;IFIT1;RNF213;TNFSF10;CASP1;TNFRSF14;STAT6;GBP2;TRIM22;APOL3;GBP5;DTX3L;SP110;DDX58;STAT1;PHF11;PARP9;NAGK;OAS1;THEMIS2;TEP1;TRIM38;IRF9
glibenclamide HL60 UP	0.84301	0.88516	0	0	0.540612	0.0923238	TNFRSF14
bisacodyl MCF7 DOWN	0.848523	0.890144	0	0	0.530249	0.0870976	NAGK
scriptaid PC3 UP	0.849169	0.890144	0	0	0.59307	0.0969649	STAT1;SUSD6
cicloheximide PC3 UP	0.852343	0.892392	0	0	0.523082	0.0835708	IFIT2
scriptaid MCF7 DOWN	0.85273	0.892392	0	0	0.58756	0.0936054	PHF11;CFLAR
ampyrone HL60 UP	0.853844	0.892816	0	0	0.520269	0.0822058	OAS1
cicloheximide HL60 DOWN	0.860746	0.899286	0	0	0.575079	0.0862368	APOL6;STAT6
CUPRIC OXIDE CTD 00001471	0.86324	0.901146	0	0	0.50268	0.0739251	DHX58
scriptaid PC3 DOWN	0.865147	0.902388	0	0	0.568175	0.0823036	PHF11;CFLAR
MG-262 MCF7 DOWN	0.872691	0.909504	0	0	0.484998	0.0660439	IRF2
Fonofos CTD 00005884	0.875604	0.910956	0	0	0.551595	0.073275	DHX58;CSF2RB
meclofenoxate HL60 DOWN	0.876106	0.910956	0	0	0.550791	0.0728518	STAT1;CASP1
TERBUFOS CTD 00000658	0.877107	0.910956	0	0	0.549189	0.0720132	DHX58;CSF2RB
Pentabromodiphenyl ether CTD 00003077	0.877798	0.910956	0	0	0.475431	0.0619669	MX1
trichostatin A PC3 UP	0.877798	0.910956	0	0	0.475431	0.0619669	STAT1
vorinostat PC3 UP	0.878422	0.910956	0	0	0.474261	0.0614774	STAT1
puromycin PC3 DOWN	0.88055	0.912412	0	0	0.543651	0.0691569	NAGK;STAT1
doxorubicin PC3 DOWN	0.891625	0.923129	0	0	0.572468	0.0656673	SUSD6;TRIM38;IFIT1
digoxin MCF7 DOWN	0.897334	0.927946	0	0	0.438582	0.0475104	SP100
medrysone HL60 DOWN	0.897751	0.927946	0	0	0.515373	0.0555893	NAGK;STAT1
COUMESTROL CTD 00005717	0.899584	0.929078	0	0	0.6395	0.067674	MVP;CFLAR;GBP2;IFI44L;IRF9;IFIT2
GW-8510 PC3 DOWN	0.900666	0.929434	0	0	0.592253	0.0619623	IRF2;SUSD6;TRIM38;IFIT1
strophanthidin PC3 UP	0.902467	0.930531	0	0	0.428786	0.0440034	IRF1
parathion CTD 00006472	0.904288	0.931645	0	0	0.504298	0.0507363	DHX58;CSF2RB
azacitidine MCF7 DOWN	0.913329	0.938802	0	0	0.407799	0.0369709	IRF9
Cylindrospermopsin CTD 00003136	0.913773	0.938802	0	0	0.406932	0.0366945	TNFSF10
digoxin PC3 UP	0.913773	0.938802	0	0	0.406932	0.0366945	IRF1
thapsigargin PC3 UP	0.914214	0.938802	0	0	0.406069	0.0364204	IRF1
ouabain MCF7 DOWN	0.915091	0.938937	0	0	0.404353	0.0358788	PHF11
alprostadil HL60 DOWN	0.920986	0.943122	0	0	0.392725	0.0323254	FGR
irinotecan PC3 UP	0.921391	0.943122	0	0	0.391919	0.0320867	IRF7
0175029-0000 PC3 DOWN	0.921415	0.943122	0	0	0.682477	0.0558572	IKBKB;SP110;DDX58;STAT1;PHF11;IRF2;IRF7;SUSD6;CFLAR;TRIM38;IFIT1;IRF9
captopril PC3 DOWN	0.931546	0.952452	0	0	0.455145	0.032274	CFLAR;TRIM38
COPPER CTD 00005706	0.932043	0.952452	0	0	0.569691	0.0400929	IKBKB;PHF11;IFI44;ALPK1;IFIT3
alsterpaullone PC3 DOWN	0.932829	0.952483	0	0	0.504258	0.0350627	SUSD6;CFLAR;TRIM38
chlorhexidine PC3 DOWN	0.933668	0.952568	0	0	0.367029	0.0251908	IFIT1
8-azaguanine HL60 DOWN	0.942521	0.960822	0	0	0.43336	0.0256537	SELPLG;THEMIS2
lobeline HL60 DOWN	0.949646	0.96667	0	0	0.508909	0.0262931	IKBKB;CASP1;TRIM38;TAPBP
trichostatin A MCF7 DOWN	0.949792	0.96667	0	0	0.332335	0.0171195	CFLAR
azacitidine PC3 DOWN	0.951575	0.967703	0	0	0.3283	0.0162959	IFIT1
67526-95-8 CTD 00007263	0.954859	0.97026	0	0	0.40664	0.0187832	MVP;IRF7
daunorubicin MCF7 DOWN	0.960378	0.975081	0	0	0.447288	0.0180833	IRF2;SUSD6;CFLAR
irinotecan PC3 DOWN	0.963075	0.977033	0	0	0.386936	0.014558	SP100;IRF2
glibenclamide HL60 DOWN	0.966578	0.979013	0	0	0.431827	0.014679	CASP1;IFI6;TRIM38
trichostatin A HL60 UP	0.96664	0.979013	0	0	0.291716	0.00989774	NAGK
diazinon CTD 00005790	0.967359	0.979013	0	0	0.375809	0.0124716	MX2;LSP1
chlortetracycline HL60 DOWN	0.970519	0.981424	0	0	0.367113	0.0109857	THEMIS2;CASP1
azacyclonol HL60 DOWN	0.972325	0.982462	0	0	0.276238	0.00775256	THEMIS2
zalcitabine PC3 DOWN	0.975444	0.984823	0	0	0.267154	0.00664215	SP110
camptothecin PC3 DOWN	0.982631	0.991285	0	0	0.381858	0.00669077	SUSD6;TRIM38;IRF9
atrazine CTD 00005450	0.986631	0.994524	0	0	0.49765	0.00669778	SELPLG;MVP;IRF2;CASP1;IFI6;IL16;STAT6;LILRB4
VALPROIC ACID CTD 00006977	0.988754	0.995868	0	0	0.630374	0.0071292	CSF1R;SELPLG;TRANK1;IFI6;IFIT1;IFIT3;RNF213;EPSTI1;TNFSF10;STAT6;TRIM22;CCR1;CD74;APOBEC3G;BTN3A1;SP110;DDX58;MX2;PHF11;MX1;TAP1;BTN3A3;CFLAR;PARP14;TAPBP;NAGK;THEMIS2;IRF2;IRF7;C19ORF66;TRIM38
0179445-0000 MCF7 DOWN	0.990661	0.996992	0	0	0.210789	0.00197771	IRF2
H-7 MCF7 DOWN	0.991841	0.997382	0	0	0.284947	0.00233433	IRF2;SUSD6
alsterpaullone MCF7 DOWN	0.99572	0.999834	0	0	0.256431	0.00109979	IRF2;IRF9
menadione CTD 00007386	0.997214	0.999834	0	0	0.166378	0.000464	SUSD6
irinotecan MCF7 DOWN	0.998621	0.999834	0	0	0.14805	0.000204	CFLAR
GW-8510 MCF7 DOWN	0.998747	0.999834	0	0	0.145842	0.000183	IRF2
0175029-0000 MCF7 DOWN	0.999567	0.999834	0	0	0.125077	5.42e-05	IRF2
camptothecin MCF7 DOWN	0.999621	0.999834	0	0	0.122842	4.65e-05	IRF9
2-Methylcholine CTD 00002006	0.999834	0.999834	0	0	0.110626	1.84e-05	IRF9
