# Supplementary material for: Integrated analysis identifies the IL6/JAK/STAT signaling pathway and the estrogen response pathway associated with the pathogenesis of intracranial aneurysms
Source: Front Immunol. 2022 Nov 14;13:1046765. doi: 10.3389/fimmu.2022.1046765 (PMC9702531; doi:10.3389/fimmu.2022.1046765)
Supplement: Supplementary file 7 [file DataSheet_5.xlsx]

## Sheet: STAT2-drug
DRUG	DRUG GROUPS	GENE	GENE ID	CHANGE	INTERACTION	CHROMOSOME	REFERENCES
Acetaminophen	Approved	STAT2	6773	downregulated	Acetaminophen results in decreased expression of STAT2 mRNA	12q13.2
A20420
Cyclosporine	Approved Investigational Vet Approved	STAT2	6773	upregulated	Cyclosporine results in increased expression of STAT2 mRNA	12q13.2
A21869
Doxorubicin	Approved Investigational	STAT2	6773	upregulated	Doxorubicin results in increased expression of STAT2 mRNA	12q13.2
A21894
Formaldehyde	Approved Vet Approved	STAT2	6773	upregulated	Formaldehyde results in increased expression of STAT2 mRNA	12q13.2
A22706
Nicotine	Approved	STAT2	6773	downregulated	Nicotine results in decreased expression of STAT2 mRNA	12q13.2
A23303
Valproic acid	Approved Investigational	STAT2	6773	upregulated	Valproic Acid results in increased expression of STAT2 mRNA	12q13.2
A24691
