# Supplementary material for: Integrated analysis identifies the IL6/JAK/STAT signaling pathway and the estrogen response pathway associated with the pathogenesis of intracranial aneurysms
Source: Front Immunol. 2022 Nov 14;13:1046765. doi: 10.3389/fimmu.2022.1046765 (PMC9702531; doi:10.3389/fimmu.2022.1046765)
Supplement: Supplementary file 8 [file Table_1.xlsx]

## Sheet: GSE122897
HALLMARK	logFC	AveExpr	t	P.Value	adj.P.Val
HALLMARK_EPITHELIAL_MESENCHYMAL_TRANSITION	0.475039	0.000425675	5.66765	4.02928e-07	2.01464e-05
HALLMARK_ANGIOGENESIS	0.356314	-0.00978497	5.0832	3.67107e-06	9.17767e-05
HALLMARK_TGF_BETA_SIGNALING	0.32965	-0.0333549	4.47965	3.28049e-05	0.000410061
HALLMARK_INTERFERON_GAMMA_RESPONSE	0.390547	-0.017859	4.30133	6.12748e-05	0.000612748
HALLMARK_IL6_JAK_STAT3_SIGNALING	0.393679	-0.0116989	3.99788	0.000172643	0.00095913
HALLMARK_ALLOGRAFT_REJECTION	0.388422	-0.0111419	3.74611	0.000396197	0.00180089
HALLMARK_INFLAMMATORY_RESPONSE	0.365387	-0.0198254	3.71617	0.000436519	0.00181883
HALLMARK_TNFA_SIGNALING_VIA_NFKB	0.382468	-0.0189794	3.47973	0.000924627	0.00338177
HALLMARK_INTERFERON_ALPHA_RESPONSE	0.322775	-0.0298481	3.1917	0.00222172	0.00642273

## Sheet: GSE75436
HALLMARK	logFC	AveExpr	t	P.Value	adj.P.Val
HALLMARK_INTERFERON_ALPHA_RESPONSE	0.546202	-0.0204957	6.13364	5.59053e-06	0.000109904
HALLMARK_INTERFERON_GAMMA_RESPONSE	0.449047	-0.0207064	5.1112	5.44689e-05	0.00065357
HALLMARK_ALLOGRAFT_REJECTION	0.442353	-0.0254295	4.901	8.81108e-05	0.000734256
HALLMARK_INFLAMMATORY_RESPONSE	0.339707	-0.00692917	4.39475	0.000284083	0.00142042
HALLMARK_IL6_JAK_STAT3_SIGNALING	0.335376	-0.0119052	4.47851	0.000233847	0.00142042
HALLMARK_EPITHELIAL_MESENCHYMAL_TRANSITION	0.330716	0.00460155	5.03137	6.5357e-05	0.00065357
HALLMARK_MYOGENESIS	-0.379871	0.00120999	-8.1842	8.65654e-08	4.32827e-06

## Sheet: GSE15629
HALLMARK	logFC	AveExpr	t	P.Value	adj.P.Val
HALLMARK_TNFA_SIGNALING_VIA_NFKB	0.505512	-0.0156476	3.98867	0.000449901	0.0224951
HALLMARK_INFLAMMATORY_RESPONSE	0.403535	-0.00561094	3.55552	0.00140199	0.0350498
HALLMARK_IL6_JAK_STAT3_SIGNALING	0.351757	-0.0121857	2.96261	0.00625994	0.0483593
HALLMARK_ALLOGRAFT_REJECTION	0.344278	-1.25016e-05	2.93051	0.00677031	0.0483593
