# Supplementary material for: Integrated analysis identifies the IL6/JAK/STAT signaling pathway and the estrogen response pathway associated with the pathogenesis of intracranial aneurysms
Source: Front Immunol. 2022 Nov 14;13:1046765. doi: 10.3389/fimmu.2022.1046765 (PMC9702531; doi:10.3389/fimmu.2022.1046765)
Supplement: Supplementary file 9 [file Table_2.xlsx]

## Sheet: Sheet1
Intercept and Variables	β	Odd Ratio	95% CI	p value
Intercept	-56.63	2.54638e-25	2.280691e-47/6.423553e-10	0.00721
CSF2RB	0.57519	1.77747	0.7462285/4.577720	0.20131
FAS	0.0486459	1.04985	0.2221808/5.190889	0.95021
IL6	-0.00303031	0.996974	0.4816516/2.021567	0.99319
PTPN1	1.55853	4.75183	0.3518320/275.0872	0.33308
STAT2	3.96788	52.8721	2.622438/2946.911	0.02462
TGFB1	-0.315797	0.729207	0.1674093/2.988534	0.65561
