# Supplementary material for: Integrated analysis identifies the IL6/JAK/STAT signaling pathway and the estrogen response pathway associated with the pathogenesis of intracranial aneurysms
Source: Front Immunol. 2022 Nov 14;13:1046765. doi: 10.3389/fimmu.2022.1046765 (PMC9702531; doi:10.3389/fimmu.2022.1046765)
Supplement: Supplementary file 10 [file Table_3.xlsx]

## Sheet: Sheet1
gene_symbol	β	Odd Ratio（OR）	95%CI	p Value
（Intercept）	-3.25521	0.0385729	1.245223e-24~7.457504e+21	0.901
ALDH3A2	-0.58708	0.555948	0.0216~11.447	0.699
COX6C	-1.69495	0.183608	0.0065~3.398	0.269
GAB2	1.72745	5.62632	0.74~64.647	0.119
IGSF1	0.00386	1.00387	0.27~3.786	0.995
KRT18	0.32099	1.37849	0.695~2.852	0.354
MICB	0.91253	2.49061	0.334~31.211	0.421
NPY1R	-0.03966	0.961119	0.427~2.217	0.923
